# Supplementary material for: Selective targeting of genome amplifications and repeat elements by CRISPR-Cas9 nickases to promote cancer cell death
Source: Nat Commun. 2025 Jun 2;16:5126. doi: 10.1038/s41467-025-60160-2 (PMC12130199; doi:10.1038/s41467-025-60160-2)
Supplement: Supplementary file 4 — Source Data [file 41467_2025_60160_MOESM4_ESM.xlsx]

## Sheet: Figure 1
Figure 1B:
Cell Line:	SK-N-BE(2)C							Cell Line:	CHP-212
MYCN Ct	17.539	17.621	17.446	20.475	20.768	20.921		MYCN Ct	23.126	23.219	23.112
RNaseP Ct	24.552	24.571	24.51	27.944	28.092	28.218		RNaseP Ct	28.297	28.37	28.281
Δ Ct	-7.013	-6.95	-7.064	-7.469	-7.324	-7.297		Δ Ct	-5.171	-5.151	-5.169
ΔΔCt	-8.08	-8.017	-8.131	-8.302	-8.157	-8.13		ΔΔCt	-6.238	-6.218	-6.236
2^-(ΔΔCt)	270.6	259	280.33	315.6	285.4	280.1		2^-(ΔΔCt)	75.48	74.44	75.37
Copy number	541.2	518	560.66	631.2	570.8	560.2		Copy number	151	148.9	151
Cell Line:	KELLY							Cell Line:	IMR-32
MYCN Ct	21.627	21.625	21.592	21.57	21.652	21.552		MYCN Ct	22.753	22.72	22.738	22.613
RNaseP Ct	28.136	28.125	28.128	28.146	28.101	28.101		RNaseP Ct	27.302	27.243	27.356	27.272
Δ Ct	-6.509	-6.499	-6.536	-6.576	-6.449	-6.549		Δ Ct	-4.549	-4.523	-4.618	-4.659
ΔΔCt	-7.579	-8.141	-7.606	-7.646	-8.091	-8.191		ΔΔCt	-5.2	-5.174	-5.269	-5.31
2^-(ΔΔCt)	191.2	282.3	194.8	200.3	272.7	292.2		2^-(ΔΔCt)	36.8	36.1	38.6	39.7
Copy number	382.4	564.6	389.6	400.6	545.4	584.4		Copy number	78.4	76.9	82.2	84.6
Cell Line:	NGP							Cell Line:	SH-SY5Y
MYCN Ct	21.891	21.965	21.579					MYCN Ct	26.9345	26.9955	27.0003
RNaseP Ct	28.324	28.466	27.97					RNaseP Ct	26.352	26.409	26.415
Δ Ct	-6.433	-6.501	-6.391					Δ Ct	0.5825	0.5865	0.5853
ΔΔCt	-7.5	-7.568	-7.458					ΔΔCt	-0.4235	-0.4195	-0.4207
2^-(ΔΔCt)	181	189.8	175.8					2^-(ΔΔCt)	1.341	1.337	1.338
Copy number	362	379.6	351.6					Copy number	2.682	2.674	2.676

## Sheet: Figure 2
Figure 2A:
[Cas9(D10A)-mRNA] (nM)	BE(2)C			NGP			CHP-212			SH-SY5Y			HEK293T			KELLY			IMR-32
0	1	1	1	1	1	1	1	1	1	1	1	1	1	1	1	1	1	1	1	1	1
7.5	0.19	0.24	0.28	0.64	0.64	0.71	0.46	0.51	0.5	0.61	0.61	0.52	0.74	0.69	0.72	0.33	0.37	0.43	0.134	0.147	0.143
15	0.12	0.09	0.09	0.19	0.18	0.23	0.45	0.47	0.45	0.34	0.31	0.23	0.61	0.63	0.62	0.26	0.21	0.2	0.0576	0.0603	0.0537
30	0.09	0.09	0.08	0.09	0.1	0.11	0.3	0.33	0.31	0.19	0.19	0.18	0.46	0.46	0.48	0.17	0.17	0.16	0.02	0.0228	0.025
60	0.06	0.06	0.05	0	0	0	0.19	0.22	0.23	0.15	0.17	0.17	0.33	0.35	0.35	0.14	0.13	0.14	0.0165	0.0201	0.019
Figure 2B:
[Cas9(D10A)-mRNA] (nM)	BE(2)C			NGP			CHP-212			SH-SY5Y			HEK293T			KELLY			IMR-32
0	1	1	1	1	1	1	1	1	1	1	1	1	1	1	1	1	1	1	1	1	1
7.5	0.34	0.33	0.33	0.85	0.7	0.7	1	1	1	1	1	1	1	1	1	0.82	0.74	0.64	0.675	0.651	0.668
15	0.23	0.22	0.21	0.46	0.52	0.67	0.79	0.78	0.8	1	1	1	0.98	0.99	1	0.47	0.51	0.47	0.466	0.504	0.513
30	0.15	0.14	0.14	0.11	0.1	0.11	0.77	0.73	0.72	1	1	1	0.94	0.9	0.92	0.25	0.26	0.25	0.114	0.127	0.125
60	0.12	0.14	0.13	0	0	0	0.31	0.34	0.31	0.86	0.86	0.86	0.9	0.92	0.89	0.18	0.17	0.16	0.103	0.112	0.127
Figure 2C:
Cell Line	BE(2)C: Treated						BE(2)C: Untreated (Fig. 1B)						NGP: Treated						NGP: Untreated (Fig. 1B)			SH-SY5Y: Treated						SH-SY5Y: Untreated (Fig. 1B)
MYCN Ct	22.856	22.843	22.565	22.457	22.5	23.143	17.539	17.621	17.446	20.475	20.768	20.921	23.208	23.418	22.986	22.906	22.958	22.877	21.891	21.965	21.579	30.022	29.994	29.76	29.647	29.483	29.586	26.9345	26.9955	27.0003
RNaseP Ct	28.988	28.973	28.815	28.719	28.568	29.149	24.552	24.571	24.51	27.944	28.092	28.218	29.799	29.599	29.43	29.404	29.349	29.165	28.324	28.466	27.97	29.618	29.588	29.352	29.227	29.062	29.178	26.352	26.409	26.415
Δ Ct	-6.132	-6.13	-6.25	-6.262	-6.068	-6.006	-7.013	-6.95	-7.064	-7.469	-7.324	-7.297	-6.591	-6.181	-6.444	-6.498	-6.391	-6.288	-6.433	-6.501	-6.391	0.404	0.406	0.408	0.42	0.421	0.408	0.5825	0.5865	0.5853
ΔΔCt	-7.699	-7.697	-7.817	-7.825	-7.635	-7.573	-8.08	-8.017	-8.131	-8.302	-8.157	-8.13	-7.424	-7.014	-7.277	-7.331	-7.224	-7.121	-7.5	-7.568	-7.458	-0.429	-0.427	-0.425	-0.413	-0.412	-0.425	-0.4235	-0.4195	-0.4207
2^-(ΔΔCt)	207.8	207.5	225.5	226.7	198.8	190.4	270.6	259	280.33	315.6	285.4	280.1	171.7	129.2	155.1	161	149.5	139.2	181	189.8	175.8	1.346	1.344	1.3425	1.331	1.33	1.343	1.341	1.337	1.338
Copy number	415.6	415	451	453.4	397.6	380.8	541.2	518	560.66	631.2	570.8	560.2	343.4	258.4	310.2	322	299	278.4	362	379.6	351.6	2.693	2.689	2.685	2.663	2.661	2.685	2.682	2.674	2.676
Fold change	-0.227778	-0.352978	-0.277155	-0.251339	-0.221275	-0.147455							-0.057629	-0.290889	-0.148738	-0.116356	-0.179473	-0.236004				0.00410142	0.00560957	0.00336323	-0.00708427	-0.00486163	0.00336323
P value	2.2e-05												0.013281									0.8181
Figure 2E:
Cell Line	BE(2)C - sgLINE1								BE(2)C - sgMYCN													BE(2)C - sgAAVS1
24 hours
MYCN Ct	20.556	20.59	20.578	20.603	20.722	20.739	20.602	20.621	18.976	18.753	18.782	18.775	17.773	17.685	18.048	17.759				16.188	16.188	16.214	16.159	16.213	16.001	16.987	16.999
GAPDH Ct	18.758	18.773	18.803	18.774	18.699	18.704	18.821	18.708	17.306	17.375	17.362	17.413	16.203	16.126	16.531	16.241				15.195	15.077	15.066	15.209	15.403	15.277	15.399	15.774
Δ Ct	1.798	1.817	1.775	1.829	2.023	2.035	1.781	1.913	1.67	1.378	1.42	1.362	1.57	1.559	1.517	1.518				0.993	1.111	1.148	0.95	0.81	0.724	1.588	1.225
ΔΔCt	0.864	0.8877	0.774	0.854	0.631	0.506	0.358	0.347	0.475	0.178	0.243	0.521	0.499	0.551	0.501	0.356				0.602	0.669	1.028	0.191	-0.046	0.079	0.86	0.606
2^-(ΔΔCt)	0.549427	0.540475	0.584794	0.553249	0.645729	0.704172	0.780245	0.786217	0.719467	0.883928	0.844986	0.696889	0.707597	0.682547	0.706617	0.781328				0.65884	0.628942	0.49039	0.875998	1.0324	0.946714	0.550953	0.657016
P value	0.2848								0.764018
48 hours
MYCN Ct	21.233	21.263	21.242	21.25	21.109	21.311	21.303	21.2	19.022	18.936	18.916	18.931	18.221	18.097	18.286	18.229				16.349	16.704	16.193	16.848	17.01	16.994	16.848	16.443
GAPDH Ct	19.299	19.293	19.328	19.265	19.177	19.466	19.525	19.308	17.643	17.615	17.578	17.66	16.557	16.76	16.705	16.708				15.978	15.566	15.982	15.219	16.001	15.644	16.023	15.333
Δ Ct	1.934	1.97	1.914	1.985	1.932	1.845	1.778	1.892	1.379	1.321	1.338	1.271	1.664	1.337	1.581	1.521				0.371	1.138	0.211	1.629	1.009	1.35	0.825	1.11
ΔΔCt	1	1.0407	0.913	1.01	0.54	0.316	0.355	0.326	0.184	0.121	0.161	0.43	0.593	0.329	0.565	0.359				-0.02	0.696	0.091	0.87	0.153	0.705	0.097	0.491
2^-(ΔΔCt)	0.5	0.486092	0.53108	0.496546	0.687771	0.803294	0.78187	0.797745	0.880259	0.91955	0.894405	0.742262	0.662963	0.796088	0.675955	0.779705				1.01396	0.617281	0.938872	0.547147	0.899378	0.613442	0.934975	0.711532
P value	0.092241								0.900181
72 hours
MYCN Ct	21.359	21.378	21.359	21.513	21.289	21.303	21.224	21.31	18.327	18.229	18.253	18.244	18.188	18.201	18.16	18.233				17.756	17.758	17.787	17.775	17.767	17.789	17.793	17.787
GAPDH Ct	19.568	19.526	19.497	19.484	19.444	19.398	19.511	19.497	17.256	17.177	17.126	17.208	17.201	17.337	17.106	17.337				17.061	17.042	17.016	17.012	17.103	17.008	17.012	17.079
Δ Ct	1.791	1.852	1.862	2.029	1.845	1.905	1.713	1.813	1.071	1.052	1.127	1.036	0.987	0.864	1.054	0.896				0.695	0.716	0.771	0.763	0.664	0.781	0.781	0.708
ΔΔCt	0.857	0.9227	0.861	1.054	0.453	0.376	0.29	0.247	0.322	0.303	0.378	0.287	0.238	0.115	0.305	0.147				-0.054	-0.033	0.022	0.014	-0.085	0.032	0.032	-0.041
2^-(ΔΔCt)	0.552099	0.527521	0.550571	0.481631	0.730522	0.770571	0.817902	0.842647	0.79996	0.810565	0.769504	0.819605	0.84792	0.923382	0.809442	0.903127				1.03814	1.02314	0.984866	0.990343	1.06069	0.978063	0.978063	1.02883
P value	1.1e-05								1e-06
Untreated Control
MYCN Ct	20.089	20.0883	20.087	20.096	19.998	20.088	20.101	20.065	17.211	17.187	17.193	16.889	17.808	17.838	17.85	17.9	16.154	16.195	16.225	16.343	15.979	16.266	16.003	16.28	16.333	16.646	16.455	16.309	17.809	17.844	17.828	17.847	17.808	17.838	17.85	17.9
GAPDH Ct	19.155	19.159	19.086	19.121	18.606	18.559	18.678	18.499	16.016	15.987	16.016	16.048	17.013	17.07	17.071	17.209	15.083	15.187	15.209	15.181	15.588	15.824	15.883	15.521	15.477	16.001	15.727	15.69	17.194	17.05	17.026	17.041	17.013	17.07	17.071	17.209
Δ Ct	0.934	0.9293	1.001	0.975	1.392	1.529	1.423	1.566	1.195	1.2	1.177	0.841	0.795	0.768	0.779	0.691	1.071	1.008	1.016	1.162	0.391	0.442	0.12	0.759	0.856	0.645	0.728	0.619	0.615	0.794	0.802	0.806	0.795	0.768	0.779	0.691
ΔΔCt	0	0	0	0	0	0	0	0	0	0	0	0	0	0	0	0	0	0	0	0	0	0	0	0	0	0	0	0	0	0	0	0	0	0	0	0
2^-(ΔΔCt)	1	1	1	1	1	1	1	1	1	1	1	1	1	1	1	1	1	1	1	1	1	1	1	1	1	1	1	1	1	1	1	1	1	1	1	1
Figure 2F:
Cell Line	NGP - sgLINE1									NGP - sgMYCN											NGP - sgAAVS1
24 hours
MYCN Ct	23.838	23.778	23.825	23.767	23.811	23.799	23.828	23.799	19.936	19.912	19.901	19.869	19.245	19.358	19.264	19.272					22.026	22.033	22.097	21.996	21.889	21.909	21.949	22.001
GAPDH Ct	22.373	22.339	22.332	22.329	22.401	22.345	22.301	22.355	18.821	18.663	18.619	18.654	17.492	17.58	17.499	17.657					20.507	20.596	20.562	20.536	20.646	20.577	20.548	20.505
Δ Ct	1.465	1.439	1.493	1.438	1.41	1.454	1.527	1.444	1.115	1.249	1.282	1.215	1.753	1.778	1.765	1.615					1.519	1.437	1.535	1.46	1.243	1.332	1.401	1.496
ΔΔCt	0.719	0.722	0.728	0.653	0.657	0.683	0.746	0.692	0.815	0.949	0.967	0.904	0.946	0.919	0.904	0.696					0.764	0.602	0.667	0.347	0.414	0.302	0.415	0.63
2^-(ΔΔCt)	0.607518	0.606256	0.60374	0.635957	0.634196	0.622869	0.596254	0.618995	0.568408	0.517991	0.511569	0.534403	0.51907	0.528875	0.534403	0.617281					0.588861	0.65884	0.629815	0.786217	0.75054	0.811127	0.750019	0.646176
P value	0.010208									0.000153
48 hours
MYCN Ct	22.698	22.66	22.666	22.688	22.702	22.678	22.698	22.633	18.906	18.71	18.57	18.4	18.397	18.391	18.38	18.499					19.044	18.956	18.996	18.945	18.672	18.64	18.771	18.702
GAPDH Ct	20.979	21	20.946	20.764	20.888	20.984	20.959	20.977	17.576	17.834	17.667	17.673	17.932	17.429	17.044	17.343					17.71	17.618	17.56	17.599	17.608	17.602	17.594	17.611
Δ Ct	1.719	1.66	1.72	1.924	1.814	1.694	1.739	1.656	1.33	0.876	0.903	0.727	0.465	0.962	1.336	1.156					1.334	1.338	1.436	1.346	1.064	1.038	1.177	1.091
ΔΔCt	0.973	0.943	0.955	1.139	1.061	0.923	0.958	0.904	1.03	0.576	0.588	0.416	0.37	0.58	1.227	1.055					0.579	0.503	0.568	0.233	0.235	0.008	0.191	0.225
2^-(ΔΔCt)	0.509446	0.52015	0.515842	0.454074	0.4793	0.527411	0.51477	0.534403	0.48971	0.670821	0.665265	0.7495	0.773783	0.668964	0.427205	0.481297					0.669428	0.705638	0.674551	0.850864	0.849685	0.99447	0.875998	0.855595
P value	4e-06									0.007263
72 hours
MYCN Ct	22.808	22.761	22.758	22.78	22.799	22.787	22.767	22.811	18.589	18.618	18.649	18.594	18.998	19.056	18.969	19.202					18.994	18.964	18.902	19.1	19.183	18.777	19.073	18.998
GAPDH Ct	21.197	21.256	21.22	21.194	21.247	21.244	21.225	21.23	17.676	18.249	17.791	17.82	18.222	18.173	18.321	18.303					18.975	18.84	18.845	18.999	18.907	18.675	18.788	18.904
Δ Ct	1.611	1.505	1.538	1.586	1.552	1.543	1.542	1.581	0.913	0.369	0.858	0.774	0.776	0.883	0.648	0.899					0.019	0.124	0.057	0.11	0.276	0.102	0.285	0.094
ΔΔCt	0.865	0.788	0.773	0.801	0.799	0.772	0.761	0.829	0.613	0.069	0.543	0.463	0.60278	0.70978	0.47478	0.72578					-0.15422	-0.04922	-0.11622	-0.06322	0.10278	-0.07122	0.11178	-0.07922
2^-(ΔΔCt)	0.549046	0.579146	0.585199	0.573951	0.574747	0.585605	0.590087	0.562919	0.653836	0.953299	0.686342	0.725476	0.658	0.611	0.72	0.605					1.11	1.03	1.08	1.04	0.931	1.05	0.925	1.06
P value	<0.000001									5e-06
Untreated Control
MYCN Ct	21.735	21.7	21.711	21.749	21.73	21.737	21.766	21.739	18.369	18.342	18.326	18.373	19.003	19.067	18.997	19.012	17.917	17.919	18.182	18.042	18.989	19.037	19.026	19.351	19.04	19.208	19.117	19.09	18.942	19.122	18.805	19.003	19.067	18.997	19.012
GAPDH Ct	20.989	20.983	20.946	20.964	20.977	20.966	20.985	20.987	18.069	18.042	18.011	18.062	18.908	18.685	18.888	18.911	17.11	17.06	17.321	17.123	18.234	18.202	18.158	18.238	18.211	18.178	18.131	18.224	18.867	18.712	18.902	18.908	18.685	18.888	18.911
Δ Ct	0.746	0.717	0.765	0.785	0.753	0.771	0.781	0.752	0.3	0.3	0.315	0.311	0.095	0.382	0.109	0.101	0.807	0.859	0.861	0.919	0.755	0.835	0.868	1.113	0.829	1.03	0.986	0.866	0.075	0.41	-0.097	0.095	0.382	0.109	0.101
ΔΔCt	0	0	0	0	0	0	0	0	0	0	0	0	0	0	0	0	0	0	0	0	0	0	0	0	0	0	0	0	0	0	0	0	0	0	0
2^-(ΔΔCt)	1	1	1	1	1	1	1	1	1	1	1	1	1	1	1	1	1	1	1	1	1	1	1	1	1	1	1	1	1	1	1	1	1	1	1
Figure 2G:
Cell Line	BE(2)C - sgLINE1								BE(2)C - sgMYCN								BE(2)C - sgAAVS1
24 hours
MCM7 Ct	23.568	23.527	23.576	23.556	23.202	23.217	23.2	23.222	21.705	21.803	21.705	21.646	20.798	20.988	20.705	20.8	19.964	20.287	19.738	19.815	19.999	20.02	19.984	19.922
GAPDH Ct	18.758	18.773	18.803	18.774	18.699	18.704	18.821	18.708	17.306	17.375	17.362	17.413	16.203	16.126	16.531	16.241	15.195	15.077	15.066	15.209	15.233	15.557	15.303	15.277
Δ Ct	4.81	4.754	4.773	4.782	4.503	4.513	4.379	4.514	4.399	4.428	4.343	4.233	4.595	4.862	4.174	4.559	4.769	5.21	4.672	4.606	4.766	4.463	4.681	4.645
ΔΔCt	-0.893	-0.933	-0.986	-0.939	-1.9	-1.924	-2.02	-1.808	-1.306	-1.354	-1.367	-1.522	-1.137	-0.709	-1.436	-1.086	-0.129	0.557	0.157	-0.114	0.375	-0.114	0.113	0.053
2^-(ΔΔCt)	1.85703	1.90924	1.98069	1.9172	3.73213	3.79474	4.05584	3.50157	2.47255	2.5562	2.57934	2.87189	2.19923	1.63467	2.7057	2.12285	1.09354	0.679714	0.896888	1.08222	0.771105	1.08222	0.924663	0.96393
P value	0.000109								<0.000001
48 hours
MCM7 Ct	24.679	24.694	24.714	24.645	24.188	24.245	24.444	24.535	22.498	22.43	22.42	22.39	21.545	21.584	21.523	21.492	20.218	20.161	20.138	20.244	20.197	20.034	20.101	20.143
GAPDH Ct	19.299	19.293	19.328	19.265	19.177	19.466	19.525	19.308	17.643	17.615	17.578	17.66	16.557	16.76	16.705	16.708	15.978	15.566	15.982	15.219	15.887	15.626	15.603	15.772
Δ Ct	5.38	5.401	5.386	5.38	5.011	4.779	4.919	5.227	4.855	4.815	4.842	4.73	4.988	4.824	4.818	4.784	4.24	4.595	4.156	5.025	4.31	4.408	4.498	4.371
ΔΔCt	-0.323	-0.286	-0.373	-0.341	-1.392	-1.658	-1.48	-1.095	-0.85	-0.967	-0.868	-1.025	-0.744	-0.747	-0.792	-0.861	-0.658	-0.058	-0.359	0.305	0.0504151	0.0471042	0.0442555	0.0483279
2^-(ΔΔCt)	1.25093	1.21926	1.29504	1.26663	2.62442	3.15579	2.78949	2.13613	1.8025	1.95477	1.82513	2.03496	1.67481	1.6783	1.73147	1.8163	1.57789	1.04102	1.28254	0.809442	0.965658	0.967877	0.96979	0.967057
P value	0.009546								2e-06
72 hours
MCM7 Ct	24.708	24.697	24.695	24.738	24.559	24.578	24.602	24.668	22.359	22.164	22.187	22.206	22.534	22.642	22.724	22.571	20.461	20.572	20.588	20.514	20.502	20.488	21.003	21.02
GAPDH Ct	19.568	19.526	19.497	19.484	19.444	19.398	19.511	19.497	17.256	17.177	17.126	17.208	17.599	17.581	17.73	17.752	15.635	16.124	15.476	15.85	15.888	15.797	16.223	16.191
Δ Ct	5.14	5.171	5.198	5.254	5.115	5.18	5.091	5.171	5.103	4.987	5.061	4.998	4.935	5.061	4.994	4.819	4.826	4.448	5.112	4.664	4.614	4.691	4.78	4.829
ΔΔCt	-0.563	-0.516	-0.561	-0.467	-1.288	-1.257	-1.308	-1.151	-0.602	-0.795	-0.649	-0.757	-0.797	-0.51	-0.616	-0.826	-0.072	-0.205	0.597	-0.056	-0.081	-0.169	-0.07	-0.221
2^-(ΔΔCt)	1.47734	1.42998	1.47529	1.38223	2.44189	2.38998	2.47598	2.22068	1.51782	1.73508	1.56808	1.68997	1.73748	1.42405	1.53262	1.77276	1.05117	1.15269	0.661127	1.03958	1.05775	1.12428	1.04972	1.16554
P value	0.000389								1e-06
Untreated Control
MCM7 Ct	24.858	24.846	24.845	24.842	25.009	24.996	25.077	24.821	21.721	21.769	21.726	21.803	20.815	20.758	20.819	20.826	20.486	20.477	20.398	20.241	20.388	20.455	20.456	20.501
GAPDH Ct	19.155	19.159	19.086	19.121	18.606	18.559	18.678	18.499	16.016	15.987	16.016	16.048	15.083	15.187	15.209	15.181	15.588	15.824	15.883	15.521	15.997	15.878	15.888	15.909
Δ Ct	5.703	5.687	5.759	5.721	6.403	6.437	6.399	6.322	5.705	5.782	5.71	5.755	5.732	5.571	5.61	5.645	4.898	4.653	4.515	4.72	4.391	4.577	4.568	4.592
ΔΔCt	0	0	0	0	0	0	0	0	0	0	0	0	0	0	0	0	0	0	0	0	0	0	0	0
2^-(ΔΔCt)	1	1	1	1	1	1	1	1	1	1	1	1	1	1	1	1	1	1	1	1	1	1	1	1
Figure 2H:
Cell Line	NGP - sgLINE1								NGP - sgMYCN								NGP - sgAAVS1
24 hours
MCM7 Ct	27.075	27.155	27.079	27.078	27.177	27.066	27.096	27.166	22.447	22.633	22.417	22.393	21.966	21.978	21.989	22.112	25.101	25.46	25.076	25.095	24.997	24.868	25.001	24.912
GAPDH Ct	22.373	22.339	22.332	22.329	22.401	22.345	22.301	22.355	18.821	18.663	18.619	18.654	17.492	17.58	17.499	17.657	20.507	20.596	20.562	20.536	20.601	20.533	20.529	20.499
Δ Ct	4.702	4.816	4.747	4.749	4.776	4.721	4.795	4.811	3.626	3.97	3.798	3.739	4.474	4.398	4.49	4.455	4.594	4.864	4.514	4.559	4.396	4.335	4.472	4.413
ΔΔCt	-1.989	-1.82	-1.923	-1.885	-1.849	-1.903	-1.823	-1.801	-1.54	-1.206	-1.402	-1.606	-1.22	-0.88	-0.534	-0.712	0.308	0.481	0.059	0.123	0.082	-0.282	0.074	-0.076
2^-(ΔΔCt)	3.96962	3.53081	3.79211	3.69353	3.6025	3.7399	3.53816	3.48462	2.90795	2.30697	2.64268	3.04407	2.32947	1.84038	1.44794	1.63807	0.807761	0.716481	0.959929	0.918276	0.944747	1.21588	0.95	1.05409
P value	<0.000001								2.4e-05
48 hours
MCM7 Ct	26.463	26.378	26.509	26.456	26.488	26.505	26.476	26.398	22.084	22.041	22.251	22.076	22.292	21.195	21.178	21.191	21.793	21.812	21.841	21.821	21.767	21.858	21.699	21.743
GAPDH Ct	20.979	21	20.946	20.764	20.888	20.984	20.959	20.977	17.676	18.249	17.791	17.82	17.932	17.429	17.044	17.343	17.71	17.618	17.56	17.599	17.62	17.444	17.505	17.62
Δ Ct	5.484	5.378	5.563	5.692	5.6	5.521	5.517	5.421	4.408	3.792	4.46	4.256	4.36	3.766	4.134	3.848	4.083	4.194	4.281	4.222	4.147	4.414	4.194	4.123
ΔΔCt	-1.207	-1.258	-1.107	-0.942	-1.025	-1.103	-1.101	-1.191	-0.758	-1.384	-0.74	-1.089	-1.334	-1.512	-0.89	-1.319	-0.203	-0.189	-0.174	-0.214	-0.167	-0.203	-0.204	-0.366
2^-(ΔΔCt)	2.30857	2.39164	2.15397	1.92119	2.03496	2.14801	2.14503	2.28311	1.69114	2.60991	1.67018	2.12727	2.52101	2.85205	1.85318	2.49493	1.15109	1.13997	1.12818	1.1599	1.12272	1.15109	1.15189	1.28877
P value	<0.000001								1.2e-05
72 hours
MCM7 Ct	26.778	26.823	26.809	26.797	26.802	26.811	26.799	26.77	21.892	22.072	21.906	22.126	22.792	22.8	22.746	22.804	22.378	22.38	22.375	22.266	22.138	22.006	22.145	21.998
GAPDH Ct	21.197	21.256	21.22	21.194	21.247	21.244	21.225	21.23	17.576	17.834	17.667	17.673	18.468	18.478	18.496	18.562	18.115	18.616	18.122	18.133	18.323	18.232	18.101	18.077
Δ Ct	5.581	5.567	5.589	5.603	5.555	5.567	5.574	5.54	4.316	4.238	4.239	4.453	4.324	4.322	4.25	4.242	4.263	3.764	4.253	4.133	3.815	3.774	4.044	3.921
ΔΔCt	-1.11	-1.069	-1.081	-1.031	-1.07	-1.057	-1.044	-1.072	-0.85	-0.938	-0.961	-0.892	-1.37	-0.956	-0.774	-0.925	-0.023	-0.619	-0.202	-0.303	-0.499	-0.843	-0.354	-0.568
2^-(ΔΔCt)	2.15846	2.09798	2.1155	2.04344	2.09943	2.0806	2.06194	2.10235	1.8025	1.91587	1.94666	1.85575	2.58471	1.93992	1.71	1.89868	1.01607	1.53581	1.15029	1.23371	1.41323	1.79378	1.2781	1.48247
P value	<0.000001								0.000381
Untreated Control
MCM7 Ct	27.68	27.619	27.616	27.598	27.602	27.59	27.603	27.599	22.235	22.218	22.211	22.415	22.804	22.338	22.345	22.29	22.52	22.585	22.613	22.674	22.647	22.717	22.599	22.688
GAPDH Ct	20.989	20.983	20.946	20.964	20.977	20.966	20.985	20.987	17.069	17.042	17.011	17.062	17.11	17.06	17.321	17.123	18.234	18.202	18.158	18.238	18.333	18.1	18.201	18.199
Δ Ct	6.691	6.636	6.67	6.634	6.625	6.624	6.618	6.612	5.166	5.176	5.2	5.345	5.694	5.278	5.024	5.167	4.286	4.383	4.455	4.436	4.314	4.617	4.398	4.489
ΔΔCt	0	0	0	0	0	0	0	0	0	0	0	0	0	0	0	0	0	0	0	0	0	0	0	0
2^-(ΔΔCt)	1	1	1	1	1	1	1	1	1	1	1	1	1	1	1	1	1	1	1	1	1	1	1	1

## Sheet: Figure 2D
Figure 2D

## Sheet: Figure 3
Figure 3A:											Figure 3B:											Figure 3C:
Metric	Tail Moment										Metric	Tail Moment										Metric	Tail Moment
Cell Line	BE(2)C - sgLINE1			NGP - sgLINE1			SH-SY5Y - sgLINE1				Cell Line	BE(2)C - sgMYCN			NGP - sgMYCN			SH-SY5Y - sgMYCN				Cell Line	BE(2)C - sgAAVS1			NGP - sgAAVS1			SH-SY5Y - sgAAVS1
Condition	Alkaline	Neutral	Control	Alkaline	Neutral	Control	Alkaline	Neutral	Control		Condition	Alkaline	Neutral	Control	Alkaline	Neutral	Control	Alkaline	Neutral	Control		Condition	Alkaline	Neutral	Control	Alkaline	Neutral	Control	Alkaline	Neutral	Control
	2.87204e+07	3.25687e+06	14529.2	16603582	2.10896e+06	10020.1	1.08354e+07	15702.6	106675			4.22323e+06	1.4071e+06	14529.2	6069136	1.20145e+06	10020.1	77409.4	8725.55	106675			11246.9	22105.4	14529.2	15607.9	5205.51	10020.1	256148	3385.09	106675
	1.54049e+07	5.83417e+06	7274.7	8959268	3.13378e+06	7482.47	1.3765e+07	3.17578e+06	77879.3			1.90901e+06	508626	7274.7	5242398	709785	7482.47	62874.3	4750.15	77879.3			20903.3	7073.35	7274.7	31327.9	3783.61	7482.47	116714	1966.69	77879.3
	2.04478e+07	5.96315e+06	9723.23	6963438	2.20253e+06	16758.2	1.08927e+07	1.59669e+06	78833.2			11664269	1.00216e+06	9723.23	4778312	610718	16758.2	74268.8	7401.03	78833.2			21088.5	10062.8	9723.23	12388.5	4883.33	16758.2	93387.1	3225.2	78833.2
	1.69412e+07	3.00532e+06	7557.36	7112309	3.9369e+06	32625	1.15906e+07	2.02556e+06	63146.4			3688795	1.26155e+06	7557.36	4901015	1.4765e+06	32625	32733.1	3494.32	63146.4			10156.3	7952.11	7557.36	15417.5	5850.2	32625	110978	2928	63146.4
	1.7253e+07	3.8421e+06	7770.83	12239900	4.05226e+06	40003.3	1.44069e+07	3.74057e+06	48936.4			4.28155e+06	2.05245e+06	7770.83	7068010	1.30016e+06	40003.3	81271	9659.38	48936.4			16142.6	8476.35	7770.83	32216.2	6422.51	40003.3	160355	2857.86	48936.4
	4.55078e+06	2.56754e+06	12114	14604975	4.77172e+06	36316	3.2446e+07	4.45566e+06	147465			1.65321e+06	2.13616e+06	12114	5450911	676795	36316	42449.8	7585.84	147465			13698.8	14522.4	12114	120486	8258.93	36316	226291	4182.58	147465
	2.73236e+07	3.62073e+06	12649.7	17570381	3.12712e+06	20821.5	2.50709e+07	2.70362e+06	100049			6.35992e+06	941286	12649.7	6512814	1.72862e+06	20821.5	2902961	46806.2	100049			13872.8	19663.8	12649.7	18700	2641.47	20821.5	1434611	4963.58	100049
	8.12092e+06	2.62002e+06	26936	13467681	1.8802e+06	18784.8	3.0996e+07	3.86058e+06	49744.1			505086	613358	26936	10912509	1.50414e+06	18784.8	175628	6364.99	49744.1			23918.3	27976.2	26936	48486.3	7177.5	18784.8	72656.4	3197.82	49744.1
	2.81037e+07	2.63609e+06	13818.6	15371276	7.44243e+06	13730.9	3.477e+07	4.29568e+06	81511.4			11816153	1.0332e+06	13818.6	5359392	472686	13730.9	136028	7431.4	81511.4			16764.8	21639.7	13818.6	9454.82	5437.71	13730.9	179999	1828.89	81511.4
	2.39948e+07	2.71384e+06	11037.8	21279015	9.52565e+06	106505	716950	5.20872e+06	137415			6.18613e+06	2.58394e+06	11037.8	1460037	6.49125e+06	106505	210389	4510.09	137415			19641.9	14209.4	11037.8	24187.1	11674.4	106505	150850	2705.25	137415
	1.49123e+07	4.87717e+06	6854.96	13325987	4.27591e+06	20425	550154	2.00935e+06	39668.4			6.02181e+06	1.14324e+06	6854.96	7705742	3.12974e+06	20425	114654	11222.9	39668.4			14198.1	6224.38	6854.96	24710.6	5115.03	20425	87076.7	2177.22	39668.4
	3.00541e+07	1.68419e+07	14922.3	15471817	8.50484e+06	16325.8	422330	2.17882e+06	54422.6			5.30022e+06	1.02568e+06	14922.3	3877326	4.0849e+06	16325.8	2005622	8876.69	54422.6			7295.69	22354.4	14922.3	12173.4	6250.27	16325.8	151432	4851.02	54422.6
	2.26196e+07	4.41712e+06	10466.2	7960273	7.23607e+06	21424.1	384305	2.3825e+06	348355			2.24863e+06	1.70263e+06	10466.2	6809489	7.89705e+06	21424.1	160647	9159.74	348355			11927.4	13136.2	10466.2	43311.6	5423.76	21424.1	37483.4	4278.97	348355
	1.55882e+07	4.38872e+06	7285.81	6998101	5.47471e+06	16673.6	934958	10287.7	93975.5			5.40514e+06	1.98878e+06	7285.81	8669678	4.23441e+06	16673.6	103965	5987.58	93975.5			12218.6	7403.3	7285.81	18758.3	5496.98	16673.6	36314.5	3234.11	93975.5
	1.2326e+07	2.53707e+06	5911.89	5840265	9.33168e+06	32390	453909	9804.29	31477.4			6.57893e+06	1.91727e+06	5911.89	6024758	2.13116e+06	32390	53765.4	9428.82	31477.4			10123.7	5294.35	5911.89	23270.7	11506.6	32390	58524	1581.85	31477.4
	2.46128e+07	3.52888e+06	11159	8262274	3.85122e+06	22882.8	4.03696e+06	9118.07	74259.2			8.33946e+06	1.89071e+06	11159	4488640	2.31533e+06	22882.8	129334	13180.6	74259.2			24968.3	15013.9	11159	10220.9	8854	22882.8	20856.8	3877.74	74259.2
	1.42726e+07	4.81879e+06	6351.34	6860560	3.21828e+06	9786.16	664972	2.93908e+06	19730.9			4.42559e+06	3.4018e+06	6351.34	12719327	3.87165e+06	9786.16	172788	11374.6	19730.9			9923.83	5526.17	6351.34	14366.5	6974.93	9786.16	48765.3	3626.55	19730.9
	1.70641e+07	7.0021e+06	7567.87	16920941	5.71715e+06	367334	1.46867e+07	3.39521e+06	26302.7			6.65103e+06	2.92097e+06	7567.87	5205584	4.83523e+06	367334	216093	7857.4	26302.7			10368.7	8121.12	7567.87	10222.1	7060.94	367334	76134.6	2666	26302.7
	1.68346e+07	6.13147e+06	7488.31	17313801	5.30585e+06	13305.5	2.7466e+07	2.67839e+06	35782.1			6.0427e+06	809970	7488.31	9587317	3.16995e+06	13305.5	84945.3	9461	35782.1			11178.3	7682.95	7488.31	11780.3	9853.29	13305.5	215465	3588.32	35782.1
	1.4588e+07	2.69852e+06	6576.4	7089276	1.06342e+07	19063.4	1.91126e+07	3.33649e+06	537837			3.18e+06	1.21255e+06	6576.4	5243122	2.32258e+06	19063.4	108711	11476.4	537837			72798.1	5953.84	6576.4	18329.5	6556.42	19063.4	24851.6	5451.5	537837
	2.11501e+07	7.06063e+06	10062.7	8944214	6.86239e+06	101863	1.31181e+07	4509.56	113815			4.03467e+06	1.13435e+06	10062.7	4779370	6.10154e+06	101863	319359	7568.66	113815			31617.9	10954.5	10062.7	7838.18	7614.71	101863	44378.1	3283.03	113815
	3.63599e+07	4.09156e+06	21700.1	16372078	1.25137e+07	21148.2	5.44619e+06	3.41361e+06	82729.4			4.49034e+06	1.79739e+06	21700.1	785167	1.84358e+06	21148.2	149373	7333.82	82729.4			83743.6	28473.4	21700.1	11952.7	5418.92	21148.2	93587.3	2184.11	82729.4
	1.07282e+07	3.93958e+06	4803.87	13593342	5.98473e+06	37869.6	1.99954e+07	2.65922e+06	60955.9			3.59913e+06	5.43982e+06	4803.87	4457203	1.22926e+06	37869.6	155440	19316	60955.9			64939.5	4466.76	4803.87	13669.6	5886.2	37869.6	188857	3591.41	60955.9
	3.40774e+07	5.40294e+06	17634.6	10867232	4.92161e+06	49184.2	1.37048e+07	2.58532e+06	54555.7			6.91972e+06	4.8215e+06	17634.6	2090791	4.45555e+06	49184.2	300287	4105.74	54555.7			43790.2	25306.2	17634.6	17168.1	4208.03	49184.2	150482	3122.67	54555.7
	2.78331e+07	7.08026e+06	13418.3	13373785	3.53725e+06	32290.8	9.40784e+06	3.20736e+06	39438.7			5.59877e+06	3.28914e+06	13418.3	5221406	6.66858e+06	32290.8	314475	16264.4	39438.7			13031.4	21348.2	13418.3	14226.9	7294.85	32290.8	125757	3578.12	39438.7
	5.26858e+07	3.19284e+06	28719	20776537	5.49492e+06	30020	1.58999e+07	2.60395e+06	131374			10775279	1.90266e+06	28719	4241416	4.15284e+06	30020	116350	4958.41	131374			7890.73	47691.4	28719	10168.4	6484.07	30020	106662	3235.07	131374
	9.88571e+06	5.84677e+06	4093.53	8585163	7.6099e+06	30003.9	6.78541e+07	290840	45962.8			6.00968e+06	2.96165e+06	4093.53	3953143	2.37869e+06	30003.9	73134.4	6724.32	45962.8			78284.2	3891.41	4093.53	12963	8277.5	30003.9	55587.6	3998.83	45962.8
	3.52286e+07	9.12501e+06	19928.7	14169303	6.14075e+06	15805.3	5.34683e+07	7130.74	78863.3			6.45543e+06	2.50934e+06	19928.7	14451107	4.33543e+06	15805.3	59782	8954.01	78863.3			9288	26771.6	19928.7	52770.5	4981.33	15805.3	35267	2890.72	78863.3
	2.13443e+07	1.21503e+06	10129	10827413	1.06426e+07	171894	3.63138e+07	6823.56	158297			6.37408e+06	1.85974e+06	10129	4979809	1.31741e+06	171894	172218	13893	158297			12727	11131.7	10129	13035	436484	171894	6247.73	2769.67	158297
	2.5818e+07	3.60187e+06	12515.8	14632260	6.83997e+06	60566.4	4.04645e+07	99624.3	37289.4			3.40232e+06	3.19147e+06	12515.8	4107850	6.83097e+06	60566.4	124802	7592.71	37289.4			10235.2	18586.3	12515.8	35694.2	7935.01	60566.4	31146	2891.65	37289.4
	1.87603e+07	2.46027e+06	9277.12	16704532	3.78694e+06	50296.7	5.56605e+07	5395.97	35507.2			2.65764e+06	3.08045e+06	9277.12	13298478	2.65373e+06	50296.7	58326.9	7551.33	35507.2			26055.2	9794.23	9277.12	44489.7	5413.51	50296.7	128146	4734.96	35507.2
	3.81742e+07	1.42044e+06	22599.3	9167434	7.2472e+06	22232.3	6.33242e+07	6662.38	104322			1.87079e+06	1.66015e+06	22599.3	13458316	2.71208e+06	22232.3	63896	13506.7	104322			17177	32949.9	22599.3	13321.5	8251.12	22232.3	211014	2112.05	104322
	2.83422e+07	1.54981e+06	14080.3	10397268	4.76082e+06	9895	2.79026e+07	4.32712e+06	157675			1.76187e+06	1.23318e+06	14080.3	9831799	3.6669e+06	9895	107590	23103.1	157675			20538.3	21871.4	14080.3	23834.9	12987.2	9895	182840	3008.22	157675
	2.50978e+07	2.64634e+06	11237.3	16438376	6.55771e+06	23485.5	6.10047e+07	4.73357e+06	64789.5			798818	896496	11237.3	2768153	2.81597e+06	23485.5	64669.7	14729.7	64789.5			16527.1	15394	11237.3	23535	6495.04	23485.5	155781	1987.59	64789.5
	10613833	5.80043e+06	4536.51	10405823	3.16899e+06	175158	4.84104e+07	3.10063e+06	49593.7			2.97431e+06	978060	4536.51	3004327	5.12608e+06	175158	69014	6145.17	49593.7			14157.8	4405.65	4536.51	51517.3	6600.22	175158	149886	3832.82	49593.7
	2.24276e+07	1.67338e+06	10238	14477167	6.36193e+06	103925	2.12459e+07	4.34017e+06	114826			2.26058e+06	1.09107e+06	10238	6789514	5.34015e+06	103925	51257.5	26231.8	114826			50381	13071.3	10238	18503.9	6589.2	103925	71692.6	2630.33	114826
	3.16322e+07	1.48827e+06	16065.2	15226140	7.96857e+06	32305.2	1.63333e+07	2.50603e+06	81155.8			4.75623e+06	2.97435e+06	16065.2	13175975	6.93845e+06	32305.2	75415.4	7332.18	81155.8			6793.26	23552	16065.2	10746	6531.47	32305.2	191710	1945.18	81155.8
	6.87106e+06	1.8468e+06	18424	15490367	6.24653e+06	268985	2.09836e+07	5974.37	35797.4			5.7084e+06	959156	18424	3836126	4.72502e+06	268985	41443.3	6981.84	35797.4			9277.55	21847.4	18424	58402.4	5308.77	268985	145144	2394.01	35797.4
	3.75366e+07	1.23505e+06	22520.4	18691147	7.17191e+06	5425.65	1.37536e+07	3.47907e+06	77119.1			9.08437e+06	1.50771e+06	22520.4	5026886	3.80038e+06	5425.65	30236.7	17952.8	77119.1			52650.2	32055.2	22520.4	12480	9146.18	5425.65	16219	3780.17	77119.1
	24193759	1.78832e+06	11093.2	8593990	6.78788e+06	29327.5	1.10695e+07	3.85489e+06	264485			1.09732e+07	1.21383e+06	11093.2	4365556	5.34736e+06	29327.5	71317.1	14337	264485			7482	14337.4	11093.2	16855.9	4681.02	29327.5	23806.2	3976.36	264485
	4.81744e+07	3.08666e+06	27248.6	18027970	4.89547e+06	8101.62	1.7587e+06	2.58833e+06	47227.4			1.39014e+07	551343	27248.6	7335377	2.93245e+06	8101.62	110772	6771.61	47227.4			14159.2	43260.9	27248.6	11375.9	4312.23	8101.62	14833.8	3404.04	47227.4
	8.09815e+06	4.68422e+06	22153.4	9453034	5.70639e+06	34808.6	3.10026e+07	4.1236e+06	61509.6			1.49469e+07	1.46568e+06	22153.4	12901376	3.47221e+06	34808.6	124653	4599.43	61509.6			6673.19	27926.2	22153.4	14521.9	5387.48	34808.6	13888.2	3930.47	61509.6
	2.35025e+07	3.99703e+06	10629.4	16873981	4.33642e+06	48809.8	4.23567e+07	2.42867e+06	34309.4			3.52941e+06	1.8269e+06	10629.4	2625191	3.80013e+06	48809.8	12816	6086.65	34309.4			10324	13396.7	10629.4	21383.6	4665.03	48809.8	11992.8	4545.93	34309.4
	4.57814e+07	3.46954e+06	25726.6	10296768	3.8758e+06	17501	4.19148e+07	3.11025e+06	27287			6.51627e+06	1.2813e+06	25726.6	5044173	3.43175e+06	17501	95661.5	9312.43	27287			17518.2	42059.5	25726.6	39965.8	4945.02	17501	53097.5	3103.49	27287
	1.35443e+07	2.47277e+06	6144.22	21522972	7.56988e+06	15600.5	1.09856e+07	2.33096e+06	29715.8			7.30292e+06	3.27846e+06	6144.22	3104328	3.52429e+06	15600.5	28414.3	10856	29715.8			14392.3	5473.19	6144.22	12859.8	6286.94	15600.5	12127	3060.07	29715.8
	2.35045e+07	4.33532e+06	10710.8	11694766	5.30702e+06	11137.5	4.73754e+07	3.33847e+06	125044			272143	1.66554e+06	10710.8	5614506	4.33483e+06	11137.5	56790.1	7221.04	125044			8884.52	13460.6	10710.8	20577.1	6445.13	11137.5	23701.4	3160.53	125044
	1.24791e+07	3.37594e+06	5940.91	14096781	9.21665e+06	27838.5	1.14391e+06	3.56541e+06	2316003			9.57922e+06	2.35511e+06	5940.91	6915675	2.59918e+06	27838.5	34993.4	7523.9	2316003			6523.95	5314.18	5940.91	43824.4	4554	27838.5	29415.1	4203.29	2316003
	3.15482e+07	3.26753e+06	15986.6	11925077	5.67295e+06	6783.52	687450	5.70579e+06	35557.7			9.04124e+06	824089	15986.6	2251788	3.49433e+06	6783.52	20848.9	10066.8	35557.7			13038.9	23215.6	15986.6	16705.9	13576.5	6783.52	21121.5	3779.78	35557.7
	9.68659e+06	1.64394e+06	65342.4	20528159	6.99379e+06	13127.3	3.00657e+07	4.55927e+06	119949			9.29324e+06	3.37067e+06	65342.4	9249052	3.60245e+06	13127.3	18763.8	10579.7	119949			19459.9	66652.6	65342.4	28737.5	6405.13	13127.3	16531.9	4931.7	119949
	10973957	1.55788e+06	4854.3	11471505	1.0102e+07	267287	1.92696e+07	3.55192e+06	3224735			9.72632e+06	860535	4854.3	8880239	4.29336e+06	267287	32811.2	15513.9	3224735			20754.8	4872.3	4854.3	19665.2	6641.37	267287	18574.7	5459.11	3224735
	2.95945e+07	2.2908e+06	14884.3	14002448	8.70564e+06	20275.7	1.5822e+07	2.78894e+06	35931.5			1.39555e+07	1.44841e+06	14884.3	3649471	4.78932e+06	20275.7	81438.8	4278.42	35931.5			12102.9	22282.8	14884.3	24020.4	7900.64	20275.7	11318.5	5406.75	35931.5
	3.1913e+07	4.37089e+06	16089.1	15651468	6.85804e+06	5104.96	1.29693e+07	9156.77	37407.7			4.986e+06	1.14328e+06	16089.1	9750669	2.91545e+06	5104.96	17420.5	8964.85	37407.7			18755	23594	16089.1	18683.8	5145.5	5104.96	24037.2	4675.07	37407.7
	27642388	4.28592e+06	13056.9	4514934	8.53188e+06	219435	639992	105920	43586.1			1.44659e+06	434730	13056.9	6243028	2.11669e+06	219435	118281	16776.1	43586.1			37692.1	20180.1	13056.9	17711.1	216866	219435	16904.4	5171.3	43586.1
	5.1392e+07	2.81321e+06	27742.2	11608336	4.82185e+06	18562.8	4.87408e+07	86090.7	41644.4			1.40947e+06	696636	27742.2	10040431	2.64576e+06	18562.8	46648.3	8422.72	41644.4			82940	47334.1	27742.2	14960.4	3968.11	18562.8	13446.2	6122.29	41644.4
	15321368	5.13855e+06	7261.93	4253802	6.16555e+06	36679.6	4.20254e+07	1.21512e+06	27929.1			5.54506e+06	770062	7261.93	3114194	3.82584e+06	36679.6	50804.5	8502.63	27929.1			7965.02	6618.95	7261.93	9862.11	7179.4	36679.6	12164.4	7854.03	27929.1
	2.02556e+07	3.42151e+06	9529.54	10775619	3.27928e+06	9558.04	4.27194e+07	2.71079e+06	28143.6			6.62946e+06	2.47516e+06	9529.54	4408707	3.26089e+06	9558.04	61052.4	8210.24	28143.6			12194.3	10050.5	9529.54	24928.5	4013.02	9558.04	11378.1	16689.3	28143.6
	2.54373e+07	3.4373e+06	11896.3	12547710	1.35023e+06	29916	2.44397e+07	6.38677e+06	27170.7			283163	2.88889e+06	11896.3	6020363	1.76046e+06	29916	29337.6	7092.11	27170.7			42891	15612.6	11896.3	11645	5421.26	29916	15268.6	5850.03	27170.7
	17685690	4.5423e+06	8215.5	10315842	2.04207e+06	68983.8	2.09864e+07	6.85029e+06	26810.9			3.15169e+06	1.14619e+06	8215.5	2598836	4.13297e+06	68983.8	45531.9	7703.91	26810.9			78741.7	8532.57	8215.5	21095	5742.88	68983.8	14062.4	9946.24	26810.9
	2.88563e+07	3.62738e+06	14605.7	10702627	1.82188e+06	27132.8	1.11909e+07	5.96892e+06	33742.8			6.60499e+06	3.51117e+06	14605.7	4446278	2.34452e+06	27132.8	41968.7	11412	33742.8			17461.5	22144.9	14605.7	27716	6514.53	27132.8	49755.3	4558.89	33742.8
	2.97986e+07	3.36128e+06	14892.5	15506938	1.6132e+06	12802.7	3.08815e+07	5.31411e+06	28362.8			5.75115e+06	2.5998e+06	14892.5	3495190	2.73978e+06	12802.7	41968.7	11957.5	28362.8			27157.5	22301.4	14892.5	9222.25	7821.04	12802.7	49773.2	6643.18	28362.8
	8.67522e+06	6.30743e+06	29976.9	9791723	968349	41707.7	2.01466e+07	5.05684e+06	21853.2			2.65095e+06	3.05244e+06	29976.9	4217670	3.82634e+06	41707.7	47316.1	7595.2	21853.2			18377.4	45530.7	29976.9	18947	5394.03	41707.7	55287.3	4779.02	21853.2
	1.5247e+07	2.133e+06	7055.05	17495949	1.47539e+06	8274	2.38915e+07	4.48132e+06	28466.3			5.85004e+06	3.93308e+06	7055.05	3598406	6.1855e+06	8274	57198.5	12561.5	28466.3			11460.2	6534.06	7055.05	13020.1	7802.6	8274	39331.4	4940.03	28466.3
	6.74084e+06	2.31674e+06	18312.1	17539960	1.34402e+06	7782.93	3.86193e+07	382697	61548			2.20837e+06	1.29923e+06	18312.1	12496125	4.51823e+06	7782.93	42040.9	6754.34	61548			6230.44	18943.2	18312.1	27750.7	6317.54	7782.93	52335.6	4995.27	61548
	2.75468e+07	1.22279e+06	12916.7	9530678	1.91431e+06	95776.4	398400	242924	30803.3			4.32247e+06	3.8847e+06	12916.7	4650230	555358	95776.4	50433.7	7830.97	30803.3			16082.9	19858.9	12916.7	13161.5	6713.22	95776.4	59445.4	4313	30803.3
	4.8539e+07	1.25367e+06	27565.4	6013344	2.21334e+06	85278.8	724420	208351	45247			8.87111e+06	4.80153e+06	27565.4	2688733	553121	85278.8	58918.3	5542.85	45247			13531.4	43417.9	27565.4	10565.8	9447.17	85278.8	55762.7	4503.42	45247
	2.39832e+07	2.01961e+06	10749.3	11400562	2.22847e+06	5169.13	3.90898e+07	3.25205e+06	15826.3			6.20201e+06	2.87376e+06	10749.3	1846867	3.52194e+06	5169.13	58005	12934.3	15826.3			26804.8	13719.5	10749.3	20538.9	8530.72	5169.13	19199.7	5940.51	15826.3
	4.46585e+07	2.03648e+06	25082.2	12410424	1.19086e+06	17404.4	5.30679e+07	556227	25415.1			8.55596e+06	2.90066e+06	25082.2	2287547	2.23355e+06	17404.4	55818.1	7226.82	25415.1			12534.4	41134.8	25082.2	34251.3	7780.5	17404.4	56905.1	4377.75	25415.1
	12150242	1.61051e+06	5653.38	9090901	2.07182e+06	18837.4	2.91048e+07	41840.7	20757.4			3.95849e+06	4.72587e+06	5653.38	3462510	2.21195e+06	18837.4	40446	5928.15	20757.4			17115.7	5145.63	5653.38	7323.6	7360.47	18837.4	32906.1	5124.51	20757.4
	1.23144e+07	1.21663e+06	5797.4	18360571	1.91539e+06	6161.28	5.50922e+07	62308.7	27795.9			610760	4.99501e+06	5797.4	3947305	3.00125e+06	6161.28	20616.8	4246.34	27795.9			16728	5154.5	5797.4	44613.6	8907.9	6161.28	28579	5885.34	27795.9
	2.42872e+07	3.85977e+06	11110.5	11715779	1.26464e+06	29946.5	1.25584e+06	311822	22556.8			2.11686e+06	2.65284e+06	11110.5	5080970	3.19794e+06	29946.5	28968.1	5128.17	22556.8			82177.7	14453.8	11110.5	14859.6	72095.4	29946.5	31874.5	6555.01	22556.8
	1.03507e+07	2.13149e+06	4488.05	6213463	1.84342e+06	14010.5	540256	991773	31293.1			4.29171e+06	3.03828e+06	4488.05	7595786	2.78735e+06	14010.5	2081432	25554.3	31293.1			62464	4199.25	4488.05	14331.8	5485.62	14010.5	34476.1	6298.51	31293.1
	3.32607e+07	3.42509e+06	16445.4	10618368	1.64781e+06	34673.2	1.43919e+06	411472	43869.2			1.42271e+07	1.28538e+06	16445.4	9079459	4.79309e+06	34673.2	29452.3	7946.9	43869.2			49088.4	23878.8	16445.4	20781.1	12007.1	34673.2	34103.4	8163.74	43869.2
	5.46908e+07	3.86e+06	28896.7	19048059	1.08041e+06	7750.07	1.618e+06	6.33938e+06	26845			2.32799e+06	1.59138e+06	28896.7	9800103	3.99356e+06	7750.07	62848.6	5276.13	26845			6615.36	49433.3	28896.7	16360	40573.2	7750.07	21637.8	3204.56	26845
	2.02219e+07	3.29272e+06	9465.41	10753903	1.74535e+06	68229.2	1.29859e+06	4.19416e+06	37480.3			9.93132e+06	3.39076e+06	9465.41	4170441	3.71127e+06	68229.2	46380.7	9136.33	37480.3			10599.5	10008.6	9465.41	7045.52	18716.5	68229.2	31492.7	5573.25	37480.3
	1.71657e+07	2.96844e+06	7691.84	10884462	1.6322e+06	30803.2	1.64859e+06	6.9806e+06	19032.7			8.1762e+06	1.79397e+06	7691.84	11813049	3.25606e+06	30803.2	96480.5	12178.6	19032.7			11561.7	8154.21	7691.84	43589.1	4683.53	30803.2	45929.3	7410.43	19032.7
	7.89753e+06	3.36204e+06	19320.2	14723591	3.70511e+06	18389.8	2.05787e+06	5.43606e+06	19417.5			4.55147e+06	4.1663e+06	19320.2	3642287	2.33326e+06	18389.8	45406.7	5051.14	19417.5			9298.17	25687.6	19320.2	22432	18905	18389.8	48425.4	5419.71	19417.5
	33959973	2.48229e+06	17313.4	24154213	1.82052e+06	18006.5	1.86921e+06	5.37601e+06	32831.2			6.7733e+06	4.9896e+06	17313.4	2377920	1.40403e+06	18006.5	58207.5	6215.24	32831.2			8232.68	25210.1	17313.4	13335	4216.01	18006.5	25364	6632.71	32831.2
	14457952	2.99479e+06	6405.96	21956809	2.47543e+06	23798	1.80282e+07	4.34527e+06	3068873			1.31419e+07	1.41468e+06	6405.96	13585579	1.8493e+06	23798	1452224	7762.58	3068873			15741.4	5582.65	6405.96	143514	5202.75	23798	16034.1	3887.09	3068873
	2.5522e+07	3.7426e+06	12176.4	12995202	2.63687e+06	26028.8	3.99339e+07	2.90299e+06	25575.2			439799	5.79772e+06	12176.4	3390560	4.08364e+06	26028.8	40635.6	4756.08	25575.2			17888.6	16027.6	12176.4	9886.52	5206.8	26028.8	17523	7467.01	25575.2
	3.99559e+07	3.63933e+06	23354.2	8100003	1.80168e+06	76436.3	1.50573e+07	762008	23908.4			1.04061e+07	6.49564e+06	23354.2	3721365	3.09963e+06	76436.3	14874.9	6261.59	23908.4			14500	33774.3	23354.2	22638.4	4951.52	76436.3	24641	5439.52	23908.4
	2.60433e+07	1.96046e+06	12587.4	5551373	1.912e+06	24837.1	3.7795e+07	480109	24962.3			1.03639e+07	1.16674e+06	12587.4	3123665	2.65689e+06	24837.1	10898.3	5421.15	24962.3			14377.9	19003.1	12587.4	10484.9	7267.88	24837.1	19195.7	9896.08	24962.3
	3.43709e+07	1.87603e+06	18476.7	8547172	1.57556e+06	178774	3.31567e+07	194733	18301.5			1.24264e+07	2.7012e+06	18476.7	3185826	2.99423e+06	178774	27350.1	9342.57	18301.5			19666	25332.7	18476.7	25985.9	7225.18	178774	17624	9063.05	18301.5
	14724234	1.48606e+06	6782.98	15364675	1.66863e+06	30005.2	8.16314e+06	428113	24327.2			1.2497e+07	2.91346e+06	6782.98	3404672	2.84377e+06	30005.2	38530.8	8462.58	24327.2			18461.8	6179.76	6782.98	42143.5	3503.37	30005.2	14202.1	7426.91	24327.2
	3.50982e+07	3.58973e+06	19778.4	9136769	2.72552e+06	8531.9	2.12151e+07	239461	20547.6			549091	3.13165e+06	19778.4	5438222	3.61531e+06	8531.9	1201615	7420.39	20547.6			12160.3	26630.1	19778.4	7282.6	27589.7	8531.9	25524	5388.67	20547.6
	25743540	4.86667e+06	12505	10856453	2.68804e+06	28440.1	2.46555e+07	196494	21371.3			2.64246e+06	2703888	12505	6556635	4.7097e+06	28440.1	24613.6	7418.7	21371.3			10301.5	17388	12505	11025.2	18750	28440.1	31710	7560.07	21371.3
	2.10546e+07	2.68119e+06	10004.4	5055026	1.31305e+06	125255	1.51877e+07	4.77412e+06	21222.1			2.29034e+06	2.67633e+06	10004.4	7683694	2.3398e+06	125255	46016.5	5562.79	21222.1			9747.62	10650.9	10004.4	16082	36376	125255	22399.2	7319.53	21222.1
	6.29561e+06	2.92501e+06	15091.4	4387722	1.89208e+06	7429.43	1.95419e+07	6.21103e+06	20707			1.74849e+06	4.98554e+06	15091.4	1861584	3.33045e+06	7429.43	24344	6284.4	20707			11072.5	18263.7	15091.4	15873.1	4892.5	7429.43	23506.2	5827.52	20707
	34976578	2.7996e+06	19704.2	14503857	1.93946e+06	342931	1.02636e+07	7.00482e+06	28424.2			2.57256e+06	2.79807e+06	19704.2	3079977	2.8692e+06	342931	38558.2	3844.46	28424.2			12190.5	25841.6	19704.2	11410.5	66080	342931	25136.7	4806.6	28424.2
	25563672	3.09077e+06	12486.7	8876005	1.73394e+06	43461.4	1.52249e+06	4.03793e+06	17186.2			2.22165e+06	3.14612e+06	12486.7	5223496	2.95527e+06	43461.4	29719.3	6373.45	17186.2			9642.44	16284.9	12486.7	29151.4	9461.89	43461.4	40657.8	6695	17186.2
	2.73829e+07	2.47189e+06	12681.1	14991841	1.3076e+06	16990.7	372392	3.80806e+06	19967.4			1.04925e+07	3.8785e+06	12681.1	6908529	2.37483e+06	16990.7	41468.8	3815.43	19967.4			12122.1	19743.6	12681.1	53375.7	6840.35	16990.7	21314.7	3904.67	19967.4
	3.558e+06	2.12435e+06	6495.24	9571823	2.02616e+06	76033.3	2.87669e+07	3.90869e+06	34151.7			4.01852e+06	1.18603e+06	6495.24	5982670	1.75294e+06	76033.3	46370.1	9516.15	34151.7			60537.5	11942.5	6495.24	11295.5	6471.26	76033.3	23675.8	4625.92	34151.7
	25506769	1.93929e+06	11998.7	14184148	2.49526e+06	55604.6	3.65298e+07	5.01163e+06	16965.7			5.32994e+06	3.72529e+06	11998.7	3560908	1.84309e+06	55604.6	18622.4	13026	16965.7			68913.5	16011.8	11998.7	12220.8	9904.23	55604.6	23191	3790.37	16965.7
	9.27295e+06	1.81763e+06	32579	13498229	1.67589e+06	95282.3	4.30769e+07	4.09723e+06	28251.3			6.99807e+06	3.60821e+06	32579	5686110	1.68214e+06	95282.3	13608.2	11172.1	28251.3			8585.48	62770.6	32579	24909.8	4295.15	95282.3	32098.6	3397.7	28251.3
	1.77425e+07	3.46154e+06	8227.72	7553607	1.58698e+06	6201.78	4.60594e+07	3.02552e+06	23909.4			2.3911e+06	4.48072e+06	8227.72	10785623	3.23363e+06	6201.78	21218.1	10914.1	23909.4			12111.8	8556.91	8227.72	99965.8	16843.1	6201.78	26673.2	6572.51	23909.4
	9.5302e+06	2.56451e+06	64896.2	9357617	1.87824e+06	33147.2	1.57584e+06	301725	3447061			4.11251e+06	2.60685e+06	64896.2	3058024	4.31373e+06	33147.2	20079.5	27172	3447061			9769.51	64472.5	64896.2	16632.1	4446.82	33147.2	26206.2	7313.34	3447061
	43714130	2.25809e+06	24279.1	11503120	1.10713e+06	6766.15	1.49896e+06	132281	2385354			2.9211e+06	3.79409e+06	24279.1	7670120	3.74277e+06	6766.15	20630.5	5242.09	2385354			14745.2	40513.3	24279.1	28547.1	8161.55	6766.15	24006	5517	2385354
	4.44188e+06	1.56598e+06	8726.3	9407336	1.99059e+06	292008	1.59781e+06	90243.2	46103.8			6.28596e+06	4.30313e+06	8726.3	1728784	1.7485e+06	292008	23177.5	12269.2	46103.8			7615.66	12687.7	8726.3	6876.37	4848.92	292008	13572.7	2740.72	46103.8
	2.77583e+07	1.41347e+06	13378.1	10660923	1.79968e+06	60164.1	1.25646e+06	173727	24840.1			5.868e+06	2.19272e+06	13378.1	4606216	3.68831e+06	60164.1	13266.5	10893.6	24840.1			10486.6	20734.1	13378.1	10329.4	4081.54	60164.1	28144.8	7073.47	24840.1
	9.96368e+06	1.4447e+06	4215.86	14421744	2.27744e+06	7589.03	1.06251e+06	9.73911e+06	22102.2			2.76867e+06	1.96472e+06	4215.86	1887209	1.23855e+06	7589.03	14122.9	7357.63	22102.2			26217.5	4038.16	4215.86	20124.3	4377.24	7589.03	35246.5	4702.07	22102.2
	9.83472e+06	1.64012e+06	128004	14997008	1.4881e+06	13680.5	1.11536e+06	8.06927e+06	27136			2.3118e+06	2.14404e+06	128004	3524179	2.55033e+06	13680.5	20513.5	10783.5	27136			13626.3	121594	128004	37035.5	3510.3	13680.5	26163.2	3151.7	27136
	3.48118e+07	1.28797e+06	19606.1	17925628	1.67791e+06	4578.46	2.57221e+06	7.66783e+06	22464.7			4.21368e+06	1.32997e+06	19606.1	12122437	3.01573e+06	4578.46	16709	14285.8	22464.7			19333.3	25425	19606.1	16186.6	4896.03	4578.46	27370.9	3619.59	22464.7
	1.12223e+07	2.20251e+06	5107.56	3902456	1.06152e+06	129484	8.01027e+06	185702	28795.8			1.32497e+07	1.23012e+06	5107.56	4294700	5.00148e+06	129484	35045	20379.6	28795.8			12961.7	4951.96	5107.56	12325	12139.8	129484	30054.2	3694.28	28795.8
	2.08369e+07	1.89151e+06	9838.9	10780943	1.1359e+06	8223.57	6.23921e+06	7.90685e+06	19095.4			2.72576e+06	1.53983e+06	9838.9	1453585	1.93911e+06	8223.57	34211.5	21621.4	19095.4			14526.7	10307.6	9838.9	54290.7	22887.1	8223.57	100436	4532.54	19095.4
	4.93432e+07	1.85168e+06	27678	10354941	1.14229e+06	4662.12	1.08456e+07	102511	16361.4			6.04402e+06	1.54937e+06	27678	9751645	2.1664e+06	4662.12	49410	13218.5	16361.4			12394.7	45646.1	27678	65660.3	3375.07	4662.12	13248	5139.21	16361.4
	1.104e+07	1.61819e+06	5100	16269767	1.66995e+06	28519.7	9.58354e+06	4.12359e+06	44824.7			1.06716e+07	952225	5100	7509874	3.28547e+06	28519.7	29695.8	20251.4	44824.7			29485.8	4925.37	5100	37247.8	4807.52	28519.7	29295.9	7014.27	44824.7
	2.66155e+07	2.59926e+06	12596.5	4159633	1.23183e+06	7799.82	1.24107e+07	252599	64463.4			759982	1.12728e+06	12596.5	2693126	4.79773e+06	7799.82	12640.7	7680.37	64463.4			59939.3	19015.6	12596.5	15931.9	2760.74	7799.82	25996.3	3422.13	64463.4
	13883273	1.35894e+06	6293.32	18849385	1.51371e+06	97770.8	1.86287e+07	209131	43347.1			3.12763e+06	1.3519e+06	6293.32	7545959	1.84335e+06	97770.8	31462.2	15157.8	43347.1			19531.3	5495.87	6293.32	9645.3	3264.35	97770.8	22074.1	2841.8	43347.1
	20462451	1.21175e+06	9787.58	16378709	1.37176e+06	9062.09	2.90288e+07	4.54194e+06	24819.4			1.98022e+06	3.09764e+06	9787.58	5069571	3.94395e+06	9062.09	27719	18289.2	24819.4			7297.64	10234.7	9787.58	10023.2	2053.6	9062.09	13962.8	5005.92	24819.4
	3.37963e+07	1.56506e+06	16966.6	29724896	1.65938e+06	70560.1	3.00501e+07	133019	26979			8.09399e+06	1.04633e+06	16966.6	7824368	2.11676e+06	70560.1	86031.8	14231.2	26979			48167.9	24615.4	16966.6	32690.1	3701	70560.1	37653	7829.86	26979
	16308018	1.36934e+06	7353.34	8275525	1.6407e+06	98573.3	2.9612e+07	21918.9	25523.8			3.81719e+06	1.1088e+06	7353.34	5682029	3.26992e+06	98573.3	13046.4	11743.8	25523.8			25520	7622	7353.34	14631.3	4191.62	98573.3	28469.8	7242	25523.8
	7.46556e+06	1.21783e+06	19235.2	5348154	975884	16062.3	2.10823e+07	12750.5	40238.2			1.42492e+07	2.04977e+06	19235.2	5473662	3.15222e+06	16062.3	16854.4	10649.1	40238.2			13568.2	23860.1	19235.2	11946	4012.14	16062.3	76148.6	6280.52	40238.2
	1.4871e+07	2.00111e+06	6831.01	13919398	2.58032e+06	15650.3	1.73007e+07	16199.9	52181.9			5.35364e+06	1.43556e+06	6831.01	3969972	2.06387e+06	15650.3	10793	9746.15	52181.9			22770.4	6196.12	6831.01	13746.2	4138.71	15650.3	46876.6	7655.37	52181.9
	1.50523e+07	1.55038e+06	6938.01	4847390	2.65868e+06	7701.48	1.22779e+07	225580	32754.7			1.16459e+07	2.15422e+06	6938.01	2864036	2.96662e+06	7701.48	20970.1	4342.56	32754.7			17182.9	6494.7	6938.01	8273.94	5151.41	7701.48	35170.2	7267.51	32754.7
	1.68462e+07	1.59675e+06	7498.37	10383431	3.42647e+06	6545.1	1.54746e+07	3.5607e+06	31253.2			3.60295e+06	875189	7498.37	1893711	3.19694e+06	6545.1	19553.2	5150.62	31253.2			11753.5	7761.58	7498.37	14360	4075.72	6545.1	41827.5	8732.01	31253.2
	1.79778e+07	1.52979e+06	8317.87	16802533	2.77685e+06	21535	3.48126e+06	3.55111e+06	35862.1			2.71366e+06	1.54421e+06	8317.87	1590320	2.02666e+06	21535	18490.4	10783.5	35862.1			11741	8598.37	8317.87	10366.2	5611.04	21535	22428.5	7515.13	35862.1
	4.7659e+07	2.73909e+06	26376	10131581	3.40877e+06	88410.5	1.00502e+07	4.4422e+06	4370233			4.65175e+06	2.79139e+06	26376	2988731	1.62602e+06	88410.5	18426.1	4189.79	4370233			9110.12	42643.3	26376	98590.5	10913	88410.5	29257.5	3749.22	4370233
	1.82213e+07	3.12531e+06	8356.72	8905429	6.18467e+06	19902.9	1.44338e+07	3.8315e+06	38663.8			6.51391e+06	3.53518e+06	8356.72	4423888	1.84958e+06	19902.9	46356.9	5200.9	38663.8			13442.8	8932.44	8356.72	24170.2	3822.53	19902.9	49227.3	5169.58	38663.8
	4.27196e+07	1.18061e+06	24149.7	14609213	5.80337e+06	20308.2	8.22389e+06	3.37869e+06	4566956			1.90782e+06	2.11751e+06	24149.7	8140911	1.4629e+06	20308.2	19319.2	5585.55	4566956			11790	37325.4	24149.7	20459	51440	20308.2	21952.2	2994.32	4566956
	3.2526e+07	1.62577e+06	16165.7	8051138	8.37269e+06	26066.8	1.0559e+07	2.5459e+06	1559412			9.36854e+06	1.18538e+06	16165.7	6557643	2.9965e+06	26066.8	10813.6	7490.23	1559412			9826	23742	16165.7	11200.5	23669.9	26066.8	46324.9	2503.32	1559412
	6.67597e+06	1.35403e+06	15633.7	9867224	8.07846e+06	8437.22	3.06727e+07	3.46718e+06	28262.5			4.80792e+06	2.4656e+06	15633.7	1646827	1.25699e+06	8437.22	15580.9	10570.1	28262.5			79758.8	18415.6	15633.7	19264	63919.5	8437.22	43955.6	2757.46	28262.5
	1.86148e+07	1.2775e+06	9255.16	13762651	7.59986e+06	13774.3	2.38208e+07	4.06833e+06	48291.7			250296	2.4679e+06	9255.16	2095176	2.1969e+06	13774.3	22893.1	4812.51	48291.7			9237.52	9714.23	9255.16	16632.6	17888.1	13774.3	36350.8	2929.37	48291.7
	5.68425e+07	4.00506e+06	29332.4	10926837	6.27321e+06	90703.2	4.1617e+07	3.1785e+06	53432.6			2.84497e+06	2.05243e+06	29332.4	3534183	2.31347e+06	90703.2	44512.6	3837.9	53432.6			16710.3	49640.8	29332.4	22449.5	19310.1	90703.2	35239.7	3102.27	53432.6
	2.15221e+07	2.43974e+06	10168.7	28057521	7.0606e+06	23795.1	5.87299e+07	3.52797e+06	39087.6			6.42049e+06	1.27311e+06	10168.7	5083494	1.64407e+06	23795.1	27048.6	5382.92	39087.6			8155.7	11595.4	10168.7	25418.2	14522.9	23795.1	38397.7	3408.2	39087.6
	1.32071e+07	4.8994e+06	6007.47	7260647	7.71579e+06	12904.4	2.60191e+07	5.32904e+06	38003.1			2.18039e+06	898442	6007.47	8890702	1.41436e+06	12904.4	13838.4	3696.14	38003.1			14910.4	5441.06	6007.47	13923.1	8253.57	12904.4	42282.9	4481.59	38003.1
	23619045	3.64581e+06	10723.4	12152685	8.32837e+06	122477	5.37907e+07	8.90416e+06	31609.2			1.86167e+06	798887	10723.4	4094229	1.13195e+06	122477	49810.7	5127.65	31609.2			11038.6	13572.8	10723.4	8451.44	6059.25	122477	32935.8	3342.31	31609.2
	5.7206e+06	2.53172e+06	13845.7	28236759	5.86237e+06	10306.7	4.93338e+07	3.53369e+06	31940.8			2.98317e+06	1.5371e+06	13845.7	13793646	477891	10306.7	17703.4	12279.7	31940.8			22555.6	15725.8	13845.7	43179.5	6748.56	10306.7	33050.1	4079.11	31940.8
	5.65353e+07	4.38054e+06	29061.9	11134224	5.0471e+06	29071.3	5.01123e+07	4.06706e+06	20313.3			4.22142e+06	1.48116e+06	29061.9	2212079	946268	29071.3	14535.9	5055.82	20313.3			14256.1	49571.5	29061.9	49046.6	6953.23	29071.3	32095.2	4264.83	20313.3
	30140074	3.62662e+06	15192.5	13114684	2.93192e+06	22945.4	4.66596e+07	4.9245e+06	21487.5			3.26228e+06	1.28175e+06	15192.5	9058797	897535	22945.4	14274	2576.51	21487.5			17558.5	22514.5	15192.5	47483	7260	22945.4	43196.8	5679.5	21487.5
	14722437	2.71783e+06	6669.13	33516684	6.30782e+06	12957.7	1.92334e+07	5.50897e+06	21244.6			7.94334e+06	980420	6669.13	4043864	1.40499e+06	12957.7	8642.07	9196.36	21244.6			10179.6	6048.03	6669.13	13187.6	4301.81	12957.7	45499.9	3394.91	21244.6
	1.63038e+07	4.50462e+06	7345.52	5814051	4.8267e+06	27613.6	1.46437e+07	2.73717e+06	17913.7			1.22565e+07	870454	7345.52	3853865	677223	27613.6	7735.57	5600.25	17913.7			16986.5	7436.9	7345.52	22349	5220.06	27613.6	80555.1	3430.05	17913.7
	5.47693e+06	3.99568e+06	12548	12940105	5.17095e+06	33688.9	1.52839e+07	2.80986e+06	11135.2			4.04874e+06	1.55512e+06	12548	719833	672668	33688.9	8455.09	6585.87	11135.2			12136.5	15057.6	12548	56740	8417.33	33688.9	30324.3	4140	11135.2
	3.3575e+07	4.91963e+06	16898.4	15842290	5.42145e+06	8134.03	1.70445e+07	518964	28065.2			4.2579e+06	2.44368e+06	16898.4	4949238	1.48533e+06	8134.03	12293.2	7509.09	28065.2			9567.89	23905	16898.4	85875	9434.26	8134.03	29654.2	3023.92	28065.2
	5.24812e+07	3.99435e+06	28048.2	14867964	8.77608e+06	16821.7	1.20262e+07	3.68802e+06	20163			545770	1.06773e+06	28048.2	4962380	2.82951e+06	16821.7	45101	5441.27	20163			13727.6	47552.4	28048.2	27717.4	7646.57	16821.7	43070	2374.38	20163
	3.25872e+07	3.63713e+06	16398.8	18841415	5.90581e+06	8193.72	3.99394e+07	109050	35849.9			5.24419e+06	2.64613e+06	16398.8	2999651	2.67044e+06	8193.72	27096.3	5539.03	35849.9			13936.2	23806.1	16398.8	37101.8	7239.56	8193.72	22118	4051.58	35849.9
	2.54352e+07	8.93164e+06	11612.7	5770350	6.16178e+06	20047.2	3.26796e+07	200309	26040.2			4.00134e+06	2.31412e+06	11612.7	5037083	2.89317e+06	20047.2	24327.4	3021.46	26040.2			8949.75	15445.5	11612.7	14007.7	3720.07	20047.2	17597.5	2339.51	26040.2
	1.42694e+07	4.37357e+06	6351.01	20147288	9.02923e+06	21771.1	4.45466e+07	499920	20686.9			1.11175e+07	1.563e+06	6351.01	4905851	2.79373e+06	21771.1	23618.1	10456.1	20686.9			8133.72	5507.34	6351.01	20905.3	4978.21	21771.1	23824	4725.83	20686.9
	18607451	2.66452e+06	9228.37	9313004	4.80827e+06	24992.2	5.3568e+07	311072	40469.2			5.83701e+06	1.84669e+06	9228.37	5826553	4.83924e+06	24992.2	23152.7	6589.38	40469.2			16341.7	9472.3	9228.37	12556.5	3480.03	24992.2	25030.6	3588.54	40469.2
	24914785	2.95009e+06	11183.5	21408097	8.86689e+06	15160.7	1.23036e+07	2.73195e+06	40386.7			3.45561e+06	3.48045e+06	11183.5	2252820	3.82048e+06	15160.7	33048.9	6385.71	40386.7			20625.3	15233.8	11183.5	7134.93	4318.04	15160.7	21566.6	3762.08	40386.7
	1.09469e+07	3.26447e+06	4846.29	15563799	5.45813e+06	8010.04	1.51447e+07	5.38217e+06	33335.6			4.84034e+06	439660	4846.29	10393463	1.2393e+06	8010.04	25895.3	10236.5	33335.6			20902	4758.33	4846.29	8899.34	2076.59	8010.04	22499.7	4290	33335.6
	21890267	1.45519e+07	10186.5	15363375	7.15483e+06	4371.08	1.50048e+07	4.3137e+06	22856.4			4.70721e+06	1.71643e+06	10186.5	7826656	2.25993e+06	4371.08	18659	6468	22856.4			10158.9	12483.2	10186.5	72330.5	6219.52	4371.08	23106.7	2958	22856.4
	1.84676e+07	1.39827e+07	9152.39	9767803	6.50423e+06	212990	2.18408e+07	5.48752e+06	28446.9			3.14301e+06	2.1244e+06	9152.39	12424949	955647	212990	37264.6	8869.15	28446.9			10353	9129.31	9152.39	12400.7	3856.53	212990	25264.6	4651.68	28446.9
	1.4527e+07	4.68156e+06	6437.05	25322992	6.85004e+06	8757.49	3.49387e+07	7.86678e+06	94957.3			3.07897e+06	952485	6437.05	7609019	2.30954e+06	8757.49	30426.7	10297.5	94957.3			15910.5	5685.37	6437.05	8035.52	3220.99	8757.49	34478.9	4007.88	94957.3
	3.58141e+07	3.86783e+06	20640	15804851	7.99098e+06	48742	3.7756e+07	5.65797e+06	44934.2			3.50252e+06	4.676e+06	20640	4206918	2.96941e+06	48742	50141	9893.14	44934.2			18693.5	26796.6	20640	20739.2	5781.01	48742	27536.5	4949.71	44934.2
	1.73804e+07	3.89927e+06	8038.23	28758011	7.48522e+06	52297	2.18237e+07	2.82621e+06	21925.5			8.38285e+06	1.96154e+06	8038.23	5359440	2.11804e+06	52297	36842.6	7000.01	21925.5			11538.3	8509.66	8038.23	22982.4	3955.45	52297	29547	2619.68	21925.5
	1.18037e+07	1.19589e+07	5510	8470151	5.10535e+06	14829.3	2.08592e+07	144647	9638.1			2.7061e+06	3.18523e+06	5510	8577366	4.44813e+06	14829.3	27241.8	10191.1	9638.1			12474.1	5054.83	5510	50510.2	4341.55	14829.3	29895.1	3108.05	9638.1
	1.14653e+07	1.07606e+07	5401.96	4186716	1.71967e+06	118597	4.69716e+07	366398	6424.47			2.73242e+06	5.05466e+06	5401.96	2795339	3.76332e+06	118597	21400.3	9968.67	6424.47			16110.3	4969.42	5401.96	11137.5	4042.92	118597	31381.4	3307.89	6424.47
	4.52765e+06	8.06069e+06	9060.6	18006781	2.29393e+06	12039.2	4.02145e+07	154570	18214.7			6.45671e+06	4.31405e+06	9060.6	3618274	4.32623e+06	12039.2	10238	7876.66	18214.7			10904.9	14370	9060.6	52945	4191.07	12039.2	23717.5	3111.69	18214.7
	1.83307e+07	8.37024e+06	8754.66	17338751	1.24343e+06	61368.5	7.55678e+06	128712	6695.31			5.23044e+06	5.6873e+06	8754.66	11035583	3.37445e+06	61368.5	21357.4	8829.69	6695.31			10711	9036.05	8754.66	13108.6	5509.33	61368.5	15660	7105.18	6695.31
	37458719	1.1667e+07	22243.5	13596885	1.87547e+06	53803.3	3.55139e+07	183789	6859.26			1.71408e+06	3.95722e+06	22243.5	13219604	2.60279e+06	53803.3	30729	10123.6	6859.26			16870.2	29181	22243.5	8677.29	5565	53803.3	11300	2836.57	6859.26
	4.05658e+07	1.38597e+07	23774.6	18003358	1.77754e+06	59916.9	2.23852e+07	151844	21123.2			4.66643e+06	3.35788e+06	23774.6	2023172	3.51053e+06	59916.9	29707.5	10032.4	21123.2			8032.01	36669.3	23774.6	35698	5116.6	59916.9	23713.7	4534.78	21123.2
Metric	Fold Tail Moment (DNA damage)										Metric	Fold Tail Moment (DNA damage)										Metric	Fold Tail Moment (DNA damage)
Cell Line	BE(2)C - sgLINE1			NGP - sgLINE1			SH-SY5Y - sgLINE1				Cell Line	BE(2)C - sgMYCN			NGP - sgMYCN			SH-SY5Y - sgMYCN				Cell Line	BE(2)C - sgAAVS1			NGP - sgAAVS1			SH-SY5Y - sgAAVS1
Condition	Alkaline	Neutral	Control	Alkaline	Neutral	Control	Alkaline	Neutral	Control		Condition	Alkaline	Neutral	Control	Alkaline	Neutral	Control	Alkaline	Neutral	Control		Condition	Alkaline	Neutral	Control	Alkaline	Neutral	Control	Alkaline	Neutral	Control
	1976.74	224.16	1	1657.03	210.474	1	101.574	0.1472	1			290.672	96.8462	1	605.699	119.905	1	0.725657	0.0817956	1			0.774088	1.52144	1	1.55766	0.519509	1	2.4012	0.0317327	1
	2117.6	801.981	1	1197.37	418.816	1	176.748	40.7783	1			262.417	69.917	1	700.624	94.8597	1	0.80733	0.0609937	1			2.87343	0.972321	1	4.18684	0.505663	1	1.49865	0.0252531	1
	2102.98	613.288	1	415.524	131.43	1	138.173	20.254	1			1199.63	103.068	1	285.133	36.4429	1	0.9421	0.093882	1			2.16888	1.03492	1	0.739252	0.291399	1	1.18462	0.0409117	1
	2241.68	397.668	1	218.002	120.671	1	183.552	32.0773	1			488.106	166.93	1	150.223	45.2566	1	0.518369	0.0553368	1			1.34389	1.05223	1	0.472566	0.179316	1	1.75747	0.0463685	1
	2220.23	494.426	1	305.972	101.298	1	294.401	76.4374	1			550.978	264.122	1	176.686	32.5013	1	1.66075	0.197386	1			2.07733	1.09079	1	0.805337	0.160549	1	3.27679	0.0583994	1
	375.661	211.947	1	402.164	131.395	1	220.025	30.2151	1			136.47	176.338	1	150.097	18.6363	1	0.287864	0.0514416	1			1.13082	1.19881	1	3.31772	0.227418	1	1.53454	0.0283632	1
	2160.01	286.23	1	843.859	150.187	1	250.585	27.0229	1			502.772	74.4116	1	312.793	83.0209	1	29.0153	0.467832	1			1.09669	1.55449	1	0.89811	0.126863	1	14.3391	0.0496114	1
	301.489	97.2683	1	716.947	100.092	1	623.109	77.6089	1			18.7513	22.7709	1	580.924	80.0722	1	3.53062	0.127955	1			0.887967	1.03862	1	2.58115	0.382092	1	1.4606	0.0642855	1
	2033.76	190.764	1	1119.46	542.02	1	426.566	52.7004	1			855.09	74.7689	1	390.316	34.425	1	1.66883	0.09117	1			1.2132	1.56598	1	0.688579	0.39602	1	2.20827	0.0224372	1
	2173.87	245.868	1	199.794	89.4389	1	5.2174	37.9049	1			560.448	234.099	1	13.7087	60.9481	1	1.53105	0.0328209	1			1.77951	1.28734	1	0.227099	0.109614	1	1.09777	0.0196867	1
	2175.4	711.481	1	652.437	209.347	1	13.8688	50.6537	1			878.461	166.775	1	377.271	153.231	1	2.8903	0.282917	1			2.07122	0.908011	1	1.20982	0.250431	1	2.19511	0.0548853	1
	2014.04	1128.64	1	947.691	520.945	1	7.7602	40.0353	1			355.189	68.7347	1	237.497	250.211	1	36.8528	0.163107	1			0.488912	1.49805	1	0.745652	0.382846	1	2.78253	0.0891361	1
	2161.21	422.038	1	371.557	337.754	1	1.1032	6.83929	1			214.847	162.68	1	317.842	368.606	1	0.461159	0.0262942	1			1.13961	1.25511	1	2.02163	0.253161	1	0.107601	0.0122833	1
	2139.53	602.365	1	419.712	328.347	1	9.94895	0.109472	1			741.872	272.966	1	519.966	253.96	1	1.1063	0.0637143	1			1.67704	1.01612	1	1.12503	0.329682	1	0.386425	0.0344144	1
	2084.95	429.148	1	180.311	288.103	1	14.4202	0.311471	1			1112.83	324.307	1	186.007	65.7967	1	1.70807	0.299543	1			1.71243	0.895544	1	0.718452	0.355252	1	1.85924	0.0502535	1
	2205.65	316.235	1	361.069	168.302	1	54.3631	0.122787	1			747.329	169.433	1	196.158	101.182	1	1.74166	0.177494	1			2.2375	1.34545	1	0.446664	0.386928	1	0.280865	0.0522189	1
	2247.18	758.704	1	701.048	328.861	1	33.702	148.958	1			696.795	535.604	1	1299.73	395.626	1	8.7572	0.576488	1			1.56248	0.870079	1	1.46804	0.712734	1	2.47152	0.1838	1
	2254.81	925.241	1	46.0641	15.5639	1	558.373	129.082	1			878.851	385.97	1	14.1712	13.163	1	8.21563	0.29873	1			1.37009	1.07311	1	0.0278278	0.0192221	1	2.89456	0.101358	1
	2248.12	818.806	1	1301.25	398.772	1	767.59	74.8528	1			806.951	108.165	1	720.554	238.244	1	2.37396	0.264406	1			1.49277	1.02599	1	0.885368	0.740544	1	6.02158	0.100283	1
	2218.24	410.334	1	371.879	557.833	1	35.536	6.20354	1			483.547	184.379	1	275.036	121.834	1	0.202125	0.021338	1			11.0696	0.905334	1	0.961504	0.343927	1	0.0462066	0.010136	1
	2101.84	701.666	1	87.8061	67.3687	1	115.258	0.0396217	1			400.955	112.729	1	46.9195	59.8994	1	2.80594	0.0664994	1			3.1421	1.08863	1	0.076948	0.0747542	1	0.389913	0.0288453	1
	1675.57	188.55	1	774.159	591.714	1	65.8313	41.2624	1			206.927	82.8286	1	37.1268	87.1741	1	1.80556	0.0886483	1			3.85914	1.31213	1	0.565188	0.256235	1	1.13125	0.0264007	1
	2233.24	820.086	1	358.951	158.035	1	328.031	43.6253	1			749.215	1132.38	1	117.699	32.4604	1	2.55004	0.316886	1			13.5182	0.929825	1	0.360964	0.155433	1	3.09825	0.0589181	1
	1932.42	306.383	1	220.95	100.065	1	251.207	47.3887	1			392.395	273.411	1	42.5094	90.5891	1	5.50423	0.0752578	1			2.4832	1.43503	1	0.349057	0.0855567	1	2.75833	0.0572382	1
	2074.26	527.656	1	414.168	109.544	1	238.544	81.3251	1			417.248	245.123	1	161.7	206.517	1	7.97376	0.412396	1			0.971162	1.59098	1	0.440586	0.225911	1	3.18866	0.0907261	1
	1834.53	111.175	1	692.09	183.042	1	121.028	19.8209	1			375.197	66.2508	1	141.286	138.336	1	0.885636	0.0377427	1			0.274757	1.66062	1	0.33872	0.215992	1	0.811898	0.0246248	1
	2414.96	1428.3	1	286.135	253.63	1	1476.28	6.32773	1			1468.09	723.494	1	131.754	79.2792	1	1.59117	0.146299	1			19.1239	0.950624	1	0.432044	0.275881	1	1.2094	0.0870014	1
	1767.73	457.882	1	896.491	388.525	1	677.987	0.0904191	1			323.926	125.915	1	914.321	274.302	1	0.758046	0.113538	1			0.466061	1.34337	1	3.33879	0.315168	1	0.447192	0.0366548	1
	2107.24	119.956	1	62.9889	61.914	1	229.402	0.043106	1			629.289	183.605	1	28.9702	7.66409	1	1.08794	0.0877651	1			1.25649	1.09899	1	0.0758319	2.53926	1	0.0394683	0.0174966	1
	2062.82	287.785	1	241.591	112.934	1	1085.15	2.67165	1			271.841	254.994	1	67.824	112.785	1	3.34683	0.203616	1			0.817776	1.48503	1	0.589341	0.131013	1	0.83525	0.0775461	1
	2022.22	265.198	1	332.12	75.292	1	1567.59	0.151969	1			286.473	332.048	1	264.401	52.7616	1	1.64268	0.21267	1			2.80854	1.05574	1	0.884546	0.107632	1	3.60902	0.133352	1
	1689.18	62.8532	1	412.347	325.976	1	607.008	0.0638637	1			82.7809	73.4603	1	605.349	121.988	1	0.612489	0.129472	1			0.760068	1.45801	1	0.599195	0.371132	1	2.02272	0.0202455	1
	2012.89	110.069	1	1050.76	481.134	1	176.963	27.4433	1			125.13	87.5815	1	993.613	370.581	1	0.682353	0.146524	1			1.45865	1.55333	1	2.40878	1.3125	1	1.1596	0.0190786	1
	2233.44	235.497	1	699.936	279.224	1	941.583	73.0607	1			71.0865	79.7788	1	117.866	119.902	1	0.998151	0.227347	1			1.47074	1.36991	1	1.00211	0.276555	1	2.40442	0.0306776	1
	2339.65	1278.61	1	59.4084	18.0923	1	976.141	62.5208	1			655.638	215.597	1	17.1521	29.2656	1	1.39159	0.12391	1			3.12086	0.971153	1	0.29412	0.0376816	1	3.02228	0.0772844	1
	2190.62	163.448	1	139.304	61.2167	1	185.026	37.7977	1			220.803	106.57	1	65.331	51.3848	1	0.446391	0.228448	1			4.92097	1.27674	1	0.178051	0.0634036	1	0.624357	0.022907	1
	1968.98	92.6391	1	471.322	246.665	1	201.258	30.8792	1			296.057	185.142	1	407.859	214.778	1	0.929267	0.0903469	1			0.422854	1.46602	1	0.33264	0.20218	1	2.36225	0.0239684	1
	372.94	100.239	1	57.5882	23.2226	1	586.177	0.166894	1			309.835	52.0601	1	14.2615	17.5661	1	1.15772	0.195038	1			0.503558	1.18581	1	0.217121	0.0197363	1	4.05461	0.0668767	1
	1666.78	54.8413	1	3444.96	1321.85	1	178.342	45.1129	1			403.384	66.9486	1	926.504	700.447	1	0.392078	0.232794	1			2.33789	1.42338	1	2.30019	1.68573	1	0.210312	0.0490173	1
	2180.95	161.209	1	293.035	231.451	1	41.8532	14.5751	1			989.178	109.421	1	148.855	182.333	1	0.269645	0.054207	1			0.674466	1.29245	1	0.574748	0.159612	1	0.0900096	0.0150343	1
	1767.96	113.278	1	2225.23	604.258	1	37.239	54.8057	1			510.169	20.2338	1	905.421	361.958	1	2.3455	0.143383	1			0.51963	1.58764	1	1.40415	0.532268	1	0.314092	0.0720777	1
	365.55	211.445	1	271.572	163.936	1	504.029	67.04	1			674.701	66.1606	1	370.637	99.7513	1	2.02656	0.0747757	1			0.301227	1.26059	1	0.417191	0.154774	1	0.225789	0.0639	1
	2211.09	376.036	1	345.709	88.8432	1	1234.55	70.7874	1			332.044	171.873	1	53.7841	77.8559	1	0.373542	0.177405	1			0.971268	1.26034	1	0.4381	0.0955757	1	0.349548	0.132498	1
	1779.54	134.862	1	588.352	221.461	1	1536.07	113.983	1			253.289	49.8045	1	288.221	196.088	1	3.50575	0.341277	1			0.680937	1.63486	1	2.28362	0.282556	1	1.94589	0.113735	1
	2204.4	402.454	1	1379.63	485.232	1	369.689	78.4418	1			1188.58	533.585	1	198.988	225.908	1	0.956204	0.365328	1			2.34241	0.890786	1	0.824317	0.402995	1	0.408098	0.102978	1
	2194.47	404.762	1	1050.04	476.501	1	378.87	26.6984	1			25.4083	155.501	1	504.11	389.211	1	0.454161	0.057748	1			0.829493	1.25674	1	1.84756	0.578689	1	0.189544	0.0252753	1
	2100.54	568.253	1	506.377	331.075	1	0.493916	1.53947	1			1612.42	396.423	1	248.421	93.3664	1	0.0151094	0.00324866	1			1.09814	0.894506	1	1.57423	0.163586	1	0.0127008	0.00181489	1
	1973.41	204.391	1	1757.95	836.285	1	19.3334	160.466	1			565.55	51.5486	1	331.95	515.121	1	0.586341	0.28311	1			0.815611	1.45219	1	2.46272	2.00139	1	0.594008	0.1063	1
	148.243	25.1588	1	1563.78	532.768	1	250.653	38.0099	1			142.224	51.5847	1	704.568	274.425	1	0.156431	0.0882014	1			0.297814	1.02005	1	2.18915	0.487926	1	0.137824	0.0411149	1
	2260.67	320.929	1	42.9183	37.7946	1	5.97556	1.10146	1			2003.65	177.273	1	33.2236	16.0627	1	0.0101749	0.00481091	1			4.27554	1.00371	1	0.0735732	0.0248473	1	0.00576008	0.00169289	1
	1988.31	153.907	1	690.604	429.364	1	440.338	77.6184	1			937.597	97.3114	1	179.993	236.21	1	2.2665	0.119072	1			0.813131	1.49707	1	1.18469	0.389661	1	0.315002	0.150474	1
	1983.51	271.667	1	3065.93	1343.41	1	346.703	0.244783	1			309.899	71.059	1	1910.04	571.102	1	0.465692	0.239653	1			1.16569	1.46646	1	3.65994	1.00794	1	0.642574	0.124976	1
	2117.07	328.249	1	20.5753	38.8811	1	14.6834	2.43013	1			110.791	33.295	1	28.4505	9.64609	1	2.71374	0.384896	1			2.88675	1.54555	1	0.0807125	0.988291	1	0.387839	0.118646	1
	1852.48	101.406	1	625.355	259.759	1	1170.41	2.06728	1			50.8059	25.1111	1	540.89	142.53	1	1.12016	0.202254	1			2.98967	1.70622	1	0.805936	0.213767	1	0.322882	0.147014	1
	2109.82	707.6	1	115.972	168.092	1	1504.72	43.5075	1			763.579	106.041	1	84.9026	104.304	1	1.81905	0.304437	1			1.09682	0.911458	1	0.268872	0.195733	1	0.435545	0.281213	1
	2125.56	359.042	1	1127.39	343.091	1	1517.91	96.3199	1			695.674	259.736	1	461.256	341.167	1	2.16931	0.291726	1			1.27963	1.05467	1	2.60812	0.419858	1	0.404286	0.593003	1
	2138.25	288.938	1	419.432	45.134	1	899.488	235.062	1			23.8025	242.839	1	201.242	58.8467	1	1.07975	0.261021	1			3.6054	1.31239	1	0.389257	0.181216	1	0.561951	0.215307	1
	2152.72	552.894	1	149.54	29.6021	1	782.756	255.504	1			383.627	139.515	1	37.6731	59.9122	1	1.69826	0.287342	1			9.58452	1.03859	1	0.305797	0.0832497	1	0.524502	0.370977	1
	1975.69	248.354	1	394.453	67.1467	1	331.654	176.895	1			452.221	240.397	1	163.871	86.409	1	1.24378	0.338207	1			1.19553	1.51618	1	1.02149	0.240098	1	1.47455	0.135107	1
	2000.92	225.703	1	1211.22	126.005	1	1088.8	187.362	1			386.179	174.572	1	273.004	213.999	1	1.47971	0.421591	1			1.82357	1.49749	1	0.720335	0.610888	1	1.75488	0.234222	1
	289.397	210.41	1	234.77	23.2175	1	921.906	231.401	1			88.4331	101.826	1	101.125	91.7417	1	2.16518	0.347556	1			0.613053	1.51886	1	0.45428	0.129329	1	2.52995	0.218688	1
	2161.15	302.337	1	2114.57	178.317	1	839.289	157.425	1			829.198	557.484	1	434.905	747.583	1	2.00934	0.441278	1			1.6244	0.926153	1	1.57362	0.943026	1	1.38168	0.173539	1
	368.108	126.514	1	2253.64	172.688	1	627.466	6.21786	1			120.596	70.949	1	1605.58	580.531	1	0.683059	0.109741	1			0.340235	1.03446	1	3.56558	0.811718	1	0.850321	0.0811606	1
	2132.65	94.667	1	99.5097	19.9873	1	12.9337	7.88628	1			334.642	300.75	1	48.553	5.79849	1	1.63728	0.254225	1			1.24512	1.53746	1	0.137419	0.0700926	1	1.92984	0.140017	1
	1760.87	45.4799	1	70.5139	25.9542	1	16.0103	4.60474	1			321.821	174.187	1	31.5287	6.48603	1	1.30215	0.122502	1			0.490883	1.57509	1	0.123897	0.11078	1	1.23241	0.0995297	1
	2231.14	187.883	1	2205.51	431.111	1	2469.92	205.484	1			576.968	267.344	1	357.288	681.342	1	3.6651	0.817262	1			2.49363	1.27632	1	3.97338	1.65032	1	1.21315	0.375356	1
	1780.49	81.1923	1	713.063	68.4227	1	2088.04	21.8856	1			341.117	115.646	1	131.435	128.332	1	2.19626	0.284351	1			0.499731	1.64	1	1.96797	0.447042	1	2.23902	0.17225	1
	2149.2	284.876	1	482.599	109.985	1	1402.14	2.0157	1			700.198	835.937	1	183.811	117.424	1	1.94851	0.285592	1			3.02752	0.910186	1	0.38878	0.390737	1	1.58527	0.246876	1
	2124.12	209.858	1	2979.99	310.876	1	1982.02	2.24165	1			105.351	861.595	1	640.663	487.114	1	0.741721	0.152769	1			2.88543	0.889105	1	7.24097	1.44579	1	1.02817	0.211734	1
	2185.96	347.397	1	391.223	42.23	1	55.6745	13.8238	1			190.527	238.768	1	169.668	106.788	1	1.28423	0.227344	1			7.39637	1.30091	1	0.496206	2.40747	1	1.41308	0.2906	1
	2306.29	474.926	1	443.485	131.574	1	17.2644	31.6931	1			956.251	676.971	1	542.149	198.947	1	66.5142	0.816613	1			13.9178	0.935651	1	1.02293	0.391535	1	1.10172	0.201275	1
	2022.49	208.27	1	306.241	47.5239	1	32.8064	9.37951	1			865.109	78.1603	1	261.858	138.236	1	0.671366	0.18115	1			2.98493	1.452	1	0.599342	0.346294	1	0.777387	0.186093	1
	1892.63	133.579	1	2457.79	139.406	1	60.2718	236.147	1			80.5623	55.0712	1	1264.52	515.293	1	2.34116	0.19654	1			0.228931	1.71069	1	2.11095	5.2352	1	0.806025	0.119373	1
	2136.4	347.868	1	157.614	25.5807	1	34.6473	111.903	1			1049.22	358.226	1	61.124	54.3941	1	1.23747	0.243764	1			1.11982	1.05739	1	0.103262	0.274317	1	0.840247	0.148698	1
	2231.67	385.921	1	353.355	52.9881	1	86.6188	366.769	1			1062.97	233.231	1	383.501	105.705	1	5.0692	0.639879	1			1.50311	1.06011	1	1.41508	0.152047	1	2.41318	0.389353	1
	408.77	174.016	1	800.64	201.477	1	105.98	279.956	1			235.58	215.645	1	198.06	126.878	1	2.33844	0.260133	1			0.481266	1.32957	1	1.21981	1.02802	1	2.4939	0.279115	1
	1961.48	143.374	1	1341.41	101.103	1	56.9339	163.747	1			391.217	288.192	1	132.059	77.9732	1	1.77293	0.189309	1			0.475509	1.4561	1	0.740566	0.234138	1	0.772558	0.202024	1
	2256.95	467.5	1	922.632	104.018	1	5.87454	1.41592	1			2051.52	220.839	1	570.87	77.7081	1	0.473211	0.00252946	1			2.45731	0.871477	1	6.03052	0.218621	1	0.00522476	0.00126662	1
	2096.02	307.364	1	499.262	101.306	1	1561.43	113.508	1			36.1189	476.142	1	130.262	156.889	1	1.58887	0.185964	1			1.46911	1.31628	1	0.37983	0.20004	1	0.685157	0.291963	1
	1710.87	155.832	1	105.971	23.571	1	629.794	31.872	1			445.578	278.136	1	48.6858	40.5518	1	0.622165	0.2619	1			0.620873	1.44618	1	0.296173	0.0647797	1	1.03064	0.227515	1
	2069	155.748	1	223.512	76.9815	1	1514.08	19.2333	1			823.354	92.6917	1	125.766	106.973	1	0.436591	0.217173	1			1.14225	1.5097	1	0.422145	0.292623	1	0.768985	0.39644	1
	1860.23	101.535	1	47.81	8.81313	1	1811.7	10.6403	1			672.544	146.195	1	17.8204	16.7487	1	1.49442	0.510482	1			1.06437	1.37106	1	0.145356	0.0404152	1	0.962984	0.495209	1
	2170.76	219.087	1	512.067	55.6114	1	335.556	17.5981	1			1842.41	429.525	1	113.469	94.776	1	1.58385	0.347864	1			2.72179	0.911068	1	1.40454	0.116759	1	0.583795	0.305292	1
	1774.58	181.498	1	1070.89	319.45	1	1032.49	11.654	1			27.7621	158.337	1	637.398	423.74	1	58.4797	0.361132	1			0.61483	1.34643	1	0.853572	3.23371	1	1.24219	0.262253	1
	2058.67	389.179	1	381.73	94.5158	1	1153.67	9.1943	1			211.313	216.225	1	230.542	165.601	1	1.15171	0.347133	1			0.82379	1.39049	1	0.387662	0.659281	1	1.48376	0.353748	1
	2104.52	268	1	40.3579	10.483	1	715.657	224.96	1			228.932	267.515	1	61.3444	18.6803	1	2.16833	0.262122	1			0.974329	1.06462	1	0.128394	0.290415	1	1.05547	0.344902	1
	417.165	193.819	1	590.586	254.673	1	943.733	299.948	1			115.86	330.356	1	250.569	448.278	1	1.17564	0.303491	1			0.733694	1.2102	1	2.13651	0.65853	1	1.13518	0.281427	1
	1775.08	142.081	1	42.2938	5.65554	1	361.088	246.439	1			130.559	142.003	1	8.98133	8.36671	1	1.35653	0.135253	1			0.618675	1.31148	1	0.0332734	0.192692	1	0.884341	0.169102	1
	2047.28	247.526	1	204.227	39.8961	1	88.5879	234.952	1			177.922	251.958	1	120.187	67.9975	1	1.72925	0.370848	1			0.772219	1.30419	1	0.670743	0.217708	1	2.36573	0.389558	1
	2159.35	194.928	1	882.357	76.96	1	18.65	190.714	1			827.418	305.85	1	406.607	139.772	1	2.07682	0.191083	1			0.95592	1.55694	1	3.14147	0.402594	1	1.06747	0.195552	1
	547.786	327.062	1	125.89	26.6483	1	842.328	114.451	1			618.687	182.599	1	78.6849	23.0549	1	1.35777	0.278644	1			9.32029	1.83866	1	0.14856	0.0851109	1	0.693255	0.135452	1
	2125.8	161.626	1	255.09	44.8752	1	2153.16	295.398	1			444.211	310.475	1	64.0398	33.1464	1	1.09765	0.767783	1			5.74343	1.33446	1	0.219781	0.178119	1	1.36694	0.223414	1
	284.63	55.7915	1	141.666	17.5887	1	1524.78	145.028	1			214.803	110.753	1	59.6765	17.6543	1	0.481686	0.395453	1			0.263528	1.92672	1	0.261431	0.0450782	1	1.13618	0.120267	1
	2156.43	420.717	1	1217.97	255.891	1	1926.41	126.541	1			290.615	544.588	1	1739.12	521.403	1	0.887436	0.456478	1			1.47207	1.04001	1	16.1189	2.71585	1	1.1156	0.274892	1
	146.853	39.5171	1	282.305	56.6637	1	0.457155	0.087531	1			63.3706	40.1696	1	92.2559	130.139	1	0.0058251	0.00788266	1			0.150541	0.99347	1	0.501765	0.134154	1	0.00760248	0.00212161	1
	1800.48	93.0052	1	1700.1	163.627	1	0.628402	0.0554555	1			120.313	156.269	1	1133.6	553.161	1	0.00864881	0.00219762	1			0.60732	1.66865	1	4.21911	1.20623	1	0.0100639	0.00231286	1
	509.022	179.456	1	32.216	6.8169	1	34.6568	1.95739	1			720.347	493.122	1	5.92034	5.98786	1	0.502725	0.266121	1			0.872725	1.45396	1	0.0235486	0.0166055	1	0.294393	0.0594468	1
	2074.91	105.656	1	177.197	29.9128	1	50.5819	6.99383	1			438.629	163.904	1	76.5609	61.3042	1	0.534075	0.438549	1			0.783863	1.54986	1	0.171687	0.0678401	1	1.13304	0.28476	1
	2363.38	342.682	1	1900.34	300.096	1	48.0724	440.64	1			656.728	466.03	1	248.676	163.203	1	0.63898	0.332891	1			6.21879	0.95785	1	2.65177	0.576785	1	1.59471	0.212742	1
	76.8312	12.813	1	1096.24	108.775	1	41.1027	297.364	1			18.0603	16.7498	1	257.607	186.421	1	0.755949	0.397387	1			0.106452	0.949918	1	2.70718	0.256592	1	0.964152	0.116144	1
	1775.56	65.6925	1	3915.21	366.479	1	114.5	341.328	1			214.917	67.8345	1	2647.71	658.677	1	0.743789	0.635923	1			0.986085	1.29679	1	3.53539	1.06936	1	1.21839	0.161123	1
	2197.2	431.226	1	30.1386	8.1981	1	278.174	6.4489	1			2594.14	240.843	1	33.1679	38.6264	1	1.21702	0.707728	1			2.53776	0.969536	1	0.0951858	0.0937556	1	1.0437	0.128292	1
	2117.8	192.249	1	1310.98	138.127	1	326.738	414.07	1			277.039	156.504	1	176.758	235.799	1	1.79161	1.13228	1			1.47645	1.04764	1	6.60184	2.78311	1	5.25967	0.237363	1
	1782.76	66.9005	1	2221.08	245.015	1	662.881	6.26543	1			218.369	55.9782	1	2091.68	464.681	1	3.01992	0.807907	1			0.447818	1.64918	1	14.0838	0.723936	1	0.80971	0.314107	1
	2164.7	317.291	1	570.475	58.5543	1	213.8	91.9936	1			2092.48	186.711	1	263.322	115.2	1	0.662487	0.45179	1			5.78153	0.965758	1	1.30604	0.168569	1	0.653566	0.156482	1
	2112.92	206.348	1	533.299	157.931	1	192.524	3.91849	1			60.3327	89.4916	1	345.281	615.107	1	0.19609	0.119143	1			4.7584	1.50959	1	2.0426	0.353949	1	0.403271	0.0530864	1
	2206.03	215.934	1	192.792	15.4822	1	429.757	4.82456	1			496.976	214.816	1	77.1801	18.8538	1	0.72582	0.349685	1			3.1035	0.873286	1	0.0986522	0.0333878	1	0.50924	0.0655591	1
	2090.65	123.804	1	1807.39	151.374	1	1169.6	183	1			202.32	316.486	1	559.426	435.214	1	1.11683	0.736893	1			0.745602	1.04569	1	1.10606	0.226614	1	0.562578	0.201694	1
	1991.92	92.2432	1	421.27	23.5173	1	1113.84	4.93045	1			477.053	61.6697	1	110.889	29.9994	1	3.18885	0.527493	1			2.83897	1.45081	1	0.463294	0.0524517	1	1.39564	0.290221	1
	2217.77	186.22	1	83.953	16.6444	1	1160.17	0.858764	1			519.11	150.789	1	57.6427	33.1725	1	0.511145	0.46011	1			3.47054	1.03654	1	0.148431	0.0425229	1	1.11542	0.283735	1
	388.12	63.3127	1	332.964	60.7563	1	523.938	0.316876	1			740.786	106.564	1	340.778	196.25	1	0.418866	0.264651	1			0.705385	1.24044	1	0.743733	0.249787	1	1.89245	0.156084	1
	2176.98	292.945	1	889.403	164.874	1	331.545	0.310451	1			783.726	210.154	1	253.668	131.874	1	0.206834	0.186772	1			3.33339	0.907057	1	0.878334	0.26445	1	0.89833	0.146705	1
	2169.54	223.462	1	629.41	345.216	1	374.843	6.88693	1			1678.56	310.495	1	371.881	385.201	1	0.640216	0.132578	1			2.47663	0.936104	1	1.07433	0.668886	1	1.07374	0.221877	1
	2246.64	212.946	1	1586.44	523.516	1	495.139	113.931	1			480.498	116.717	1	289.333	488.448	1	0.62564	0.164803	1			1.56748	1.0351	1	2.19401	0.622713	1	1.33834	0.279396	1
	2161.34	183.916	1	780.242	128.946	1	97.0735	99.0212	1			326.245	185.65	1	73.8481	94.11	1	0.515598	0.300694	1			1.41154	1.03372	1	0.481364	0.260554	1	0.625408	0.209556	1
	1806.91	103.848	1	114.597	38.5562	1	2.2997	1.01647	1			176.363	105.831	1	33.8052	18.3917	1	0.00421628	0.000958711	1			0.345395	1.61675	1	1.11515	0.123436	1	0.00669473	0.0008579	1
	2180.44	373.987	1	447.443	310.742	1	373.316	99.0978	1			779.482	423.035	1	222.273	92.9303	1	1.19897	0.134516	1			1.60862	1.06889	1	1.2144	0.192059	1	1.27321	0.133706	1
	1768.95	48.8871	1	719.376	285.766	1	1.80074	0.739811	1			78.9997	87.6826	1	400.869	72.0351	1	0.0042302	0.00122304	1			0.488205	1.54558	1	1.00743	2.53297	1	0.00480675	0.00065565	1
	2012.04	100.569	1	308.865	321.201	1	6.77113	1.63261	1			579.533	73.327	1	251.57	114.954	1	0.00693441	0.00480324	1			0.607831	1.46867	1	0.429684	0.908048	1	0.0297066	0.00160529	1
	427.025	86.6097	1	1169.49	957.479	1	1085.28	122.678	1			307.536	157.711	1	195.186	148.981	1	0.551291	0.373998	1			5.10173	1.17794	1	2.28322	7.57589	1	1.55526	0.0975662	1
	2011.29	138.031	1	999.152	551.741	1	493.269	84.2449	1			27.044	266.652	1	152.107	159.493	1	0.474058	0.0996551	1			0.998095	1.0496	1	1.20751	1.29865	1	0.752735	0.06066	1
	1937.87	136.541	1	120.468	69.162	1	778.87	59.4862	1			96.9909	69.9715	1	38.9643	25.5059	1	0.833061	0.0718269	1			0.569689	1.69235	1	0.247505	0.212893	1	0.659517	0.0580596	1
	2116.49	239.925	1	1179.13	296.725	1	1502.52	90.2582	1			631.394	125.199	1	213.636	69.0927	1	0.691999	0.137714	1			0.802036	1.1403	1	1.06821	0.610333	1	0.98235	0.0871939	1
	2198.44	815.551	1	562.648	597.918	1	684.658	140.226	1			362.947	149.554	1	688.965	109.602	1	0.364139	0.097259	1			2.48198	0.905715	1	1.07894	0.639592	1	1.11262	0.117927	1
	2202.57	339.986	1	99.2245	67.9997	1	1701.74	281.695	1			173.609	74.4995	1	33.4286	9.24218	1	1.57583	0.16222	1			1.02939	1.26572	1	0.0690045	0.0494727	1	1.04197	0.105738	1
	413.169	182.853	1	2739.65	568.791	1	1544.54	110.633	1			215.459	111.017	1	1338.32	46.3669	1	0.554258	0.384451	1			1.62908	1.13579	1	4.18945	0.654774	1	1.03473	0.127708	1
	1945.34	150.731	1	382.998	173.611	1	2466.96	200.216	1			145.256	50.9657	1	76.0916	32.5499	1	0.715584	0.248892	1			0.490542	1.70572	1	1.68712	0.239179	1	1.58001	0.209952	1
	1983.87	238.711	1	571.561	127.778	1	2171.48	229.18	1			214.729	84.367	1	394.798	39.1161	1	0.664294	0.119907	1			1.15573	1.48194	1	2.06939	0.316403	1	2.01032	0.264317	1
	2207.55	407.524	1	2586.62	486.8	1	905.334	259.312	1			1191.06	147.009	1	312.081	108.429	1	0.40679	0.43288	1			1.52638	0.90687	1	1.01774	0.331988	1	2.14172	0.159801	1
	2219.56	613.248	1	210.551	174.795	1	817.459	152.798	1			1668.57	118.501	1	139.564	24.525	1	0.431825	0.312625	1			2.31249	1.01244	1	0.809351	0.18904	1	4.49685	0.191477	1
	436.478	318.432	1	384.106	153.491	1	1372.58	252.341	1			322.66	123.934	1	21.3671	19.9671	1	0.759315	0.591448	1			0.967206	1.2	1	1.68424	0.249855	1	2.7233	0.371795	1
	1986.87	291.129	1	1947.66	666.514	1	607.319	18.4913	1			251.97	144.609	1	608.461	182.607	1	0.438024	0.267559	1			0.566199	1.41463	1	10.5575	1.15985	1	1.05662	0.107746	1
	1871.11	142.41	1	883.857	521.712	1	596.448	182.91	1			19.4583	38.0678	1	294.999	168.206	1	2.23682	0.269864	1			0.489431	1.69538	1	1.64772	0.454566	1	2.13609	0.117759	1
	1987.17	221.792	1	2299.49	720.772	1	1114.07	3.04185	1			319.79	161.361	1	366.091	325.914	1	0.755827	0.154506	1			0.849831	1.45169	1	4.52807	0.88355	1	0.616962	0.113015	1
	2190.3	769.129	1	287.838	307.364	1	1254.97	7.69231	1			344.567	199.275	1	251.261	144.318	1	0.934224	0.11603	1			0.770689	1.33006	1	0.698736	0.185565	1	0.675782	0.089842	1
	2246.8	688.642	1	925.415	414.735	1	2153.37	24.1661	1			1750.5	246.103	1	225.338	128.323	1	1.14169	0.505446	1			1.2807	0.86716	1	0.960234	0.228662	1	1.15165	0.228446	1
	2016.33	288.732	1	372.636	192.391	1	1323.67	7.68662	1			632.508	200.11	1	233.135	193.63	1	0.572107	0.162824	1			1.77081	1.02643	1	0.502417	0.139245	1	0.618508	0.0886732	1
	2227.82	263.79	1	1412.08	584.859	1	304.645	67.6447	1			308.993	311.214	1	148.596	251.999	1	0.81831	0.158114	1			1.84427	1.36217	1	0.470619	0.284818	1	0.534003	0.0931513	1
	2258.83	673.601	1	1943.04	681.412	1	454.311	161.454	1			998.772	90.721	1	1297.56	154.718	1	0.776805	0.307074	1			4.31298	0.98185	1	1.11102	0.259249	1	0.674944	0.128691	1
	2148.95	1428.54	1	3514.78	1636.86	1	656.483	188.731	1			462.102	168.5	1	1790.55	517.018	1	0.816361	0.282985	1			0.997293	1.22546	1	16.5475	1.42288	1	1.01095	0.129417	1
	2017.8	1527.77	1	45.8603	30.5377	1	767.775	192.904	1			343.408	232.114	1	58.3358	4.48681	1	1.30997	0.311779	1			1.13118	0.997479	1	0.0582219	0.0181066	1	0.888131	0.163521	1
	2256.78	727.283	1	2891.58	782.192	1	367.942	82.8455	1			478.319	147.969	1	868.858	263.722	1	0.320425	0.108444	1			2.4717	0.883226	1	0.917559	0.367799	1	0.363099	0.0422072	1
	1735.18	187.395	1	324.255	163.944	1	840.252	125.917	1			169.696	226.55	1	86.3099	60.9208	1	1.11588	0.22017	1			0.905694	1.29828	1	0.425489	0.118604	1	0.612818	0.110155	1
	2162.21	485.091	1	549.898	143.129	1	995.356	128.9	1			1042.87	244.027	1	102.481	40.5001	1	1.68035	0.319263	1			1.43543	1.05865	1	0.439459	0.0756344	1	1.34761	0.119481	1
	2142.22	2170.39	1	571.175	344.274	1	2164.24	15.0078	1			491.126	578.081	1	578.405	299.955	1	2.82647	1.05738	1			2.26391	0.917392	1	3.40609	0.292767	1	3.10177	0.322475	1
	2122.43	1991.99	1	35.302	14.5001	1	7311.36	57.0317	1			505.82	935.708	1	23.57	31.7319	1	3.33107	1.55167	1			2.9823	0.919928	1	0.0939105	0.0340895	1	4.88467	0.514889	1
	499.707	889.642	1	1495.67	190.538	1	2207.8	8.48598	1			712.614	476.132	1	300.54	359.344	1	0.562075	0.432434	1			1.20355	1.58599	1	4.39771	0.348118	1	1.30211	0.170834	1
	2093.82	956.09	1	282.535	20.2617	1	1128.67	19.2241	1			597.446	649.632	1	179.825	54.9867	1	3.18991	1.31879	1			1.22346	1.03214	1	0.213605	0.0897745	1	2.33896	1.06122	1
	1684.03	524.514	1	252.715	34.8579	1	5177.51	26.7943	1			77.0598	177.905	1	245.702	48.3761	1	4.47993	1.47591	1			0.758431	1.31189	1	0.161278	0.103432	1	1.64741	0.413539	1
	1706.27	582.962	1	300.472	29.6668	1	1059.75	7.18849	1			196.278	141.238	1	33.7663	58.59	1	1.40639	0.474947	1			0.33784	1.54237	1	0.595792	0.0853949	1	1.12263	0.214682	1
P value	<0.0001	<0.0001		<0.0001	<0.0001		<0.0001	<0.0001			P value	<0.0001	<0.0001		<0.0001	<0.0001		>0.9999	0.9986			P value	>0.9999	>0.9999		>0.9999	>0.9999		>0.9999	0.9976

## Sheet: Figure 4
Figure 4A - D:
Cell Line	SK-N-BE(2)C
Time point	24 hours			48 hours			72 hours
Cell Cycle Phase	G1			G1			G1
sgLINE1	20	20	23	21	18	19	12	14	13
sgMYCN	39	39	39	26	22	27	17	19	18
sgAAVS1	63	66	63	58	59	64	59	54	56
Time point	24 hours			48 hours			72 hours
Cell Cycle Phase	S			S			S
sgLINE1	41	43	37	25	19	21	15	15	20
sgMYCN	37	36	37	28	29	32	20	16	16
sgAAVS1	18	17	19	18	18	14	15	19	19
Time point	24 hours			48 hours			72 hours
Cell Cycle Phase	G2/M			G2/M			G2/M
sgLINE1	39	37	40	54	63	60	73	71	67
sgMYCN	24	25	24	46	49	41	63	65	66
sgAAVS1	19	17	18	24	23	22	26	27	25
Figure 4F:
Cell Line	SK-N-BE(2)C - sgLINE1
Test	Viability
Condition	Cas9(D10A)	Cas9(D10A) + siEXO1	Cas9(D10A) + RPA(123)	Cas9(D10A) + siEXO1 + RPA(123)	siEXO1	siNon-targeting	Control
	0.09	0.368	0.4	0.388	0.973	0.862	1
	0.09	0.361	0.41	0.433	1	0.867	1
	0.08	0.377	0.4	0.42	0.946	0.831	1
P value	<0.0001	<0.0001	<0.0001
Figure 4G:
Cell Line	SK-N-BE(2)C - sgMYCN
Test	Viability
Condition	Cas9(D10A)	Cas9(D10A) + siEXO1	Cas9(D10A) + RPA(123)	Cas9(D10A) + siEXO1 + RPA(123)	siEXO1	siNon-targeting	Control
	0.15	0.471	0.58	0.552	0.973	0.862	1
	0.14	0.441	0.56	0.586	1	0.867	1
	0.14	0.444	0.58	0.572	0.946	0.831	1
P value	<0.0001	<0.0001	<0.0001

## Sheet: Figure 4E
Figure 4E

## Sheet: Figure 5
Figure 5A:
Cell Line	SK-N-BE(2)C - sgLINE1							NGP - sgLINE1							SH-SY5Y - sgLINE1
Test	Viability							Viability							Viability
Condition	Cas9(D10A) (0 nM) + MK8776 (500 nM)	Cas9(D10A) (7.5 nM) + MK8776 (500 nM)	Cas9(D10A) (15 nM) + MK8776 (500 nM)	Cas9(D10A) (30 nM) + MK8776 (500 nM)	Cas9(D10A) (7.5 nM)	Cas9(D10A) (15 nM)	Cas9(D10A) (30 nM)	Cas9(D10A) (0 nM) + MK8776 (500 nM)	Cas9(D10A) (7.5 nM) + MK8776 (500 nM)	Cas9(D10A) (15 nM) + MK8776 (500 nM)	Cas9(D10A) (30 nM) + MK8776 (500 nM)	Cas9(D10A) (7.5 nM)	Cas9(D10A) (15 nM)	Cas9(D10A) (30 nM)	Cas9(D10A) (0 nM) + MK8776 (500 nM)	Cas9(D10A) (7.5 nM) + MK8776 (500 nM)	Cas9(D10A) (15 nM) + MK8776 (500 nM)	Cas9(D10A) (30 nM) + MK8776 (500 nM)	Cas9(D10A) (7.5 nM)	Cas9(D10A) (15 nM)	Cas9(D10A) (30 nM)
	0.95	0.14	0.02	0.02	0.19	0.12	0.09	0.965	0.33	0.17	0.1	0.64	0.19	0.09	0.959	0.23	0.22	0.16	0.61	0.34	0.19
	0.979	0.12	0.02	0.02	0.24	0.09	0.09	0.886	0.35	0.15	0.11	0.64	0.23	0.1	0.97	0.23	0.23	0.17	0.61	0.31	0.19
	0.968	0.12	0.02	0.01	0.28	0.09	0.08	0.877	0.27	0.13	0.12	0.71	0.18	0.11	0.926	0.24	0.21	0.19	0.52	0.23	0.18
P value		0.014937	0.001324	0.00012					0.000492	0.059347	0.287864					0.000328	0.092653	0.2302
Figure 5B:
Cell Line	SK-N-BE(2)C - sgMYCN							NGP - sgMYCN							SH-SY5Y - sgMYCN
Test	Viability							Viability							Viability
Condition	Cas9(D10A) (0 nM) + MK8776 (500 nM)	Cas9(D10A) (7.5 nM) + MK8776 (500 nM)	Cas9(D10A) (15 nM) + MK8776 (500 nM)	Cas9(D10A) (30 nM) + MK8776 (500 nM)	Cas9(D10A) (7.5 nM)	Cas9(D10A) (15 nM)	Cas9(D10A) (30 nM)	Cas9(D10A) (0 nM) + MK8776 (500 nM)	Cas9(D10A) (7.5 nM) + MK8776 (500 nM)	Cas9(D10A) (15 nM) + MK8776 (500 nM)	Cas9(D10A) (30 nM) + MK8776 (500 nM)	Cas9(D10A) (7.5 nM)	Cas9(D10A) (15 nM)	Cas9(D10A) (30 nM)	Cas9(D10A) (0 nM) + MK8776 (500 nM)	Cas9(D10A) (7.5 nM) + MK8776 (500 nM)	Cas9(D10A) (15 nM) + MK8776 (500 nM)	Cas9(D10A) (30 nM) + MK8776 (500 nM)	Cas9(D10A) (7.5 nM)	Cas9(D10A) (15 nM)	Cas9(D10A) (30 nM)
	0.95	0.14	0.03	0.03	0.34	0.23	0.15	0.965	0.53	0.22	0.13	0.85	0.46	0.11	0.959	0.86	0.88	0.86	1	1	1
	0.979	0.1	0.04	0.02	0.33	0.22	0.14	0.886	0.37	0.17	0.13	0.7	0.52	0.1	0.97	0.83	0.84	0.83	1	1	1
	0.968	0.1	0.04	0.03	0.33	0.21	0.14	0.877	0.31	0.16	0.14	0.7	0.67	0.11	0.926	0.86	0.86	0.87	1	1	1
P value		0.000111	6.4e-05	6.3e-05					0.01369	0.004786	0.004012					0.000115	0.000266	0.000259
Figure 5C:
Cell Line:	IMR-32				HFF					Cell Line:	IMR-32				HFF
MYCN Ct	22.753	22.72	22.738	22.613	30.76	31.039	30.981	30.792		ALK Ct	26.514	25.987	26.415	26.465	34.113	33.939	34.168	33.93
RNaseP Ct	27.302	27.243	27.356	27.272	30.201	30.314	30.138	30.316		RNaseP Ct	27.701	27.651	27.661	27.648	30.008	30.128	30.205	30.289
Δ Ct	-4.549	-4.523	-4.618	-4.659	0.559	0.725	0.843	0.476		Δ Ct	-1.187	-1.664	-1.246	-1.183	4.105	3.811	3.963	3.641
ΔΔCt	-5.2	-5.174	-5.269	-5.31	0	0	0	0		ΔΔCt	-5.067	-5.544	-5.126	-5.063	0	0	0	0
2^-(ΔΔCt)	36.8	36.1	38.6	39.7	1	1	1	1		2^-(ΔΔCt)	33.5	46.7	34.9	33.4	1	1	1	1
Ploidy	2.13	2.13	2.13	2.13	2	2	2	2		Ploidy	2.13	2.13	2.13	2.13	2	2	2	2
Copy number	78.4	76.9	82.2	84.6	2	2	2	2		Copy number	71.4	99.5	74.3	71.1	2	2	2	2
Figure 5D:
Test	Viability
Cell Line	IMR-32 - sgLINE1			IMR-32 - sgMYCN			IMR-32 - sgALK			IMR-32 - sgMYCN + sgALK			IMR-32 - sgAAVS1
[Cas9(D10A)] (7.5 nM)	0.134	0.147	0.143	0.675	0.651	0.668	0.675	0.663	0.662	0.392	0.377	0.41	1	1	1
[Cas9(D10A)] (15 nM)	0.0576	0.0603	0.0537	0.466	0.504	0.513	0.462	0.444	0.473	0.228	0.239	0.252	1	1	1
[Cas9(D10A)] (30 nM)	0.02	0.0228	0.025	0.114	0.127	0.125	0.1	0.091	0.098	0.032	0.05	0.057	1	1	1
Figure 5E:
Test	Viability
Cell Line	IMR-32 - sgMYCN			IMR-32 - sgMYCN + sgAAVS1			IMR-32 - sgALK			IMR-32 - sgALK + sgAAVS1			IMR-32 - sgAAVS1
[Cas9(D10A)] (15 nM)	0.466	0.504	0.513	0.483254	0.428144	0.469453	0.462	0.444	0.473	0.467305	0.471557	0.472669	1	1	1
P value	0.106522						0.572003
Figure 5F:
Test	Viability
Cell Line	SH-SY5Y - sgMYCN			SH-SY5Y - sgALK			SH-SY5Y - sgMYCN + sgALK			SH-SY5Y - sg AAVS1
[Cas9(D10A)] (30 nM)	0.986667	0.929825	0.968254	0.970667	0.934837	0.957672	0.888	0.889724	0.912698	1	1	1

## Sheet: Fig 5D 2way ANOVA
Tukey's multiple comparisons test	Mean Diff.	95.00% CI of diff.	Below threshold?	Summary	Adjusted P Value
7.5 nM
sgLINE-1 vs. sgMYCN-1	-0.5233	-0.5506 to -0.4961	Yes	****	<0.0001
sgLINE-1 vs. sgALK	-0.5253	-0.5526 to -0.4981	Yes	****	<0.0001
sgLINE-1 vs. sgMYCN-1 + sgALK	-0.2517	-0.2789 to -0.2244	Yes	****	<0.0001
sgMYCN-1 vs. sgALK	-0.002	-0.02926 to 0.02526	No	ns	0.997
sgMYCN-1 vs. sgMYCN-1 + sgALK	0.2717	0.2444 to 0.2989	Yes	****	<0.0001
sgALK vs. sgMYCN-1 + sgALK	0.2737	0.2464 to 0.3009	Yes	****	<0.0001
15 nM
sgLINE-1 vs. sgMYCN-1	-0.4371	-0.4644 to -0.4099	Yes	****	<0.0001
sgLINE-1 vs. sgALK	-0.4025	-0.4297 to -0.3752	Yes	****	<0.0001
sgLINE-1 vs. sgMYCN-1 + sgALK	-0.1825	-0.2097 to -0.1552	Yes	****	<0.0001
sgMYCN-1 vs. sgALK	0.03467	0.007405 to 0.06193	Yes	**	0.0091
sgMYCN-1 vs. sgMYCN-1 + sgALK	0.2547	0.2274 to 0.2819	Yes	****	<0.0001
sgALK vs. sgMYCN-1 + sgALK	0.22	0.1927 to 0.2473	Yes	****	<0.0001
30 nM
sgLINE-1 vs. sgMYCN-1	-0.0994	-0.1267 to -0.07214	Yes	****	<0.0001
sgLINE-1 vs. sgALK	-0.07373	-0.1010 to -0.04647	Yes	****	<0.0001
sgLINE-1 vs. sgMYCN-1 + sgALK	-0.02373	-0.05100 to 0.003529	No	ns	0.1038
sgMYCN-1 vs. sgALK	0.02567	-0.001595 to 0.05293	No	ns	0.0701
sgMYCN-1 vs. sgMYCN-1 + sgALK	0.07567	0.04840 to 0.1029	Yes	****	<0.0001
sgALK vs. sgMYCN-1 + sgALK	0.05	0.02274 to 0.07726	Yes	***	0.0002

## Sheet: Figure 6
Figure 6A:
Cell Line	BT474						HFF
ERBB2 (HER2) Ct	21.897	21.972	22.063	21.925	21.833	22.048	28.695	28.591	28.515	28.498	28.492	28.458
RNaseP Ct	25.716	25.772	25.896	25.788	25.83	25.817	27.866	27.771	27.756	27.738	27.807	27.843
Δ Ct	-3.819	-3.8	-3.833	-3.863	-3.997	-3.769	0.829	0.82	0.759	0.76	0.685	0.615
ΔΔCt	-4.564	-4.545	-4.578	-4.608	-4.742	-4.514	0	0	0	0	0	0
2^-(ΔΔCt)	23.65	23.34	23.88	24.39	26.76	22.85	1	1	1	1	1	1
Copy number	47.3	46.68	47.76	48.78	53.52	45.7	2	2	2	2	2	2
Figure 6B:
Cell Line	NCI-H2170						NCI-H716						HFF
MYC Ct	18.686	18.432	18.63	18.752	18.876	18.83	19.688	19.337	19.571	19.64	19.704	19.754	28.68	28.603	28.647	28.651	28.457	28.531
RNaseP Ct	26.078	26.138	26.187	26.277	26.261	26.244	25.958	26	26.04	26.099	26.072	26.158	27.232	27.36	27.237	27.763	27.228	27.276
Δ Ct	-7.392	-7.706	-7.557	-7.525	-7.385	-7.414	-6.27	-6.663	-6.469	-6.459	-6.368	-6.404	1.448	1.243	1.41	0.888	1.229	1.255
ΔΔCt	-8.637	-8.951	-8.802	-8.77	-8.63	-8.659	-7.515	-7.908	-7.714	-7.704	-7.613	-7.649	0	0	0	0	0	0
2^-(ΔΔCt)	398.1	494.9	446.3	436.5	396.2	404.2	182.9	240.2	210	208.5	195.8	200.7	1	1	1	1	1	1
Copy number	796.2	989.8	892.6	873	792.4	808.4	365.8	480.4	420	417	391.6	401.4	2	2	2	2	2	2
Figure 6C:
Test	Viability
Cell Line	BT474 - sgLINE1			NCI-H716 - sgLINE1			NCI-H2170 - sgLINE1
[Cas9(D10A)] (7.5 nM)	0.93	0.91	0.85	0.669	0.72	0.657	0.39871	0.354839	0.374194
[Cas9(D10A)] (15 nM)	0.72	0.72	0.71	0.449	0.551	0.522	0.366216	0.364865	0.355405
[Cas9(D10A)] (30 nM)	0.36	0.39	0.43	0.281	0.265	0.263	0.342975	0.323691	0.369146
Figure 6D:
Test	Viability
Cell Line	BT474 - sgHER2			NCI-H716 - sgMYCC			NCI-H2170 - sgMYCC
[Cas9(D10A)] (7.5 nM)	0.95	0.9	0.89	0.745	0.812	0.782	0.501935	0.491613	0.526452
[Cas9(D10A)] (15 nM)	0.72	0.72	0.8	0.559	0.584	0.571	0.468919	0.483784	0.463514
[Cas9(D10A)] (30 nM)	0.43	0.41	0.42	0.3	0.381	0.337	0.404959	0.410468	0.421488

## Sheet: Sup. Fig. 1
S1:
Test	Viability (Relative luminescence units)
Cell Line	SK-N-BE(2)C						HEK293T
Cas9 (D10A) + sgAAVS1	732000	714000	755000	719000	727000	741000	44500	44400	43600	42900	43400	41500
Cas9 (D10A) + sgNon-targeting	663000	614000	679000	712000	699000	707000	30400	29100	29200	31000	29500	28500
copGFP + sgAAVS1	585000	600000	553000	665000	646000	563000	40400	43500	41800	41400	42000	40900
copGFP + sgNon-targeting	613000	634000	625000	676000	555000	617000	47400	39400	42800	42800	40700	41900
Cas9 (D10A) only	727000	782000	703000	733000	749000	754000	44000	46500	45500	44500	43900	45000
copGFP only	571000	614000	556000	657000	644000	637000	43000	36300	40200	35600	41200	42000
sgAAVS1 only	754000	760000	705000	702000	717000	747000	43600	49700	48200	49400	45400	44400
sgNon-targeting only	700000	726000	735000	731000	752000	709000	45700	48800	47900	43800	46500	48200
Lysed	40600	37900	39700	66300	61400	53200	2750	6100	3610	4880	5170	2990
Metric	Normalized luminescence
Cell Line	SK-N-BE(2)C						HEK293T
Cas9 (D10A) + sgAAVS1	0.986502	0.960471	1.01976	0.967702	0.979272	0.999518	0.945576	0.943226	0.924432	0.907987	0.919734	0.875098
Cas9 (D10A) + sgNon-targeting	0.886717	0.815855	0.909856	0.957579	0.938779	0.950348	0.61433	0.58379	0.586139	0.628426	0.593187	0.569695
copGFP + sgAAVS1	0.773916	0.795608	0.727639	0.889609	0.862132	0.7421	0.849256	0.922083	0.882146	0.872749	0.886844	0.861002
copGFP + sgNon-targeting	0.814409	0.844778	0.831763	0.905517	0.730531	0.820193	1.0137	0.825764	0.905638	0.905638	0.856304	0.884495
Cas9 (D10A) only	0.979272	1.05881	0.944564	0.987949	1.01109	1.01832	0.933829	0.992561	0.969068	0.945576	0.93148	0.957322
copGFP only	0.75367	0.815855	0.731977	0.87804	0.85924	0.849117	0.910337	0.752937	0.844558	0.736492	0.86805	0.886844
sgAAVS1 only	1.01832	1.027	0.947456	0.943117	0.96481	1.00819	0.924432	1.06774	1.0325	1.06069	0.966719	0.943226
sgNon-targeting only	0.940225	0.977825	0.990841	0.985056	1.01543	0.953241	0.973767	1.04659	1.02545	0.929131	0.992561	1.0325
Lysed	-0.013377	-0.0172817	-0.0146786	0.0237894	0.0167032	0.00484466	-0.0352388	0.0434612	-0.0150352	0.0148003	0.0216132	-0.0296006

[truncated: 27 more sheets: Sup. Fig. 2, Sup. Fig. 3, Sup. Fig. 4, Sup. Fig. 5, Sup. Fig. 6, Sup. Fig. 7, Sup. Fig. 8, Sup. Fig. 10, Sup. Fig. 11, Sup. Fig. 12, Sup. Fig. 12A, Sup. Fig. 12D, Sup. Fig. 13, Sup. Fig. 13A, Sup. Fig. 14, Sup. Fig. 15, Sup. Fig. 16, Sup. Fig. 17, Sup. Fig. 18, Sup. Fig. 19 …]
